# Supplementary material for: The latitudinal and longitudinal allelopathic patterns of an invasive alligator weed (Alternanthera philoxeroides) in China
Source: PLoS One. 2023 Jan 23;18(1):e0280866. doi: 10.1371/journal.pone.0280866 (PMC9870113; doi:10.1371/journal.pone.0280866)
Supplement: S1 Data — (XLS) [file pone.0280866.s002.xls]

## Sheet: 植物样正式实验
植物提取液			植物提取液正式试验
			发芽																			株高（cm）										根长（cm）										叶面积（cm）
编号	地址	重复	总颗数	Day 1	N1	Day 2	N2	Day 3	N3	Day 4	N4	Day 5	N5	Day 6	N6	Day 7	N7	Day 8	N8	S萌发速率	初始萌发时间	1	2	3	4	5	6	7	8	9	10	1	2	3	4	5	6	7	8	9	10	1	2	3	4	5	6	7	8
空白		1	29	26	0.896552	29	1	29	1	29	1	29	1	29	1	29	1	29	1	0.948276	1	1.1	1.2	1.35	1.2	1	0.94	1.04	1.08	0.83	0.84	8.12	6.1	6.7	6.78	7.13	5.61	7.5	6.8	6.72	4.2	0.98	0.68	1.32	0.83	0.775	0.77	0.8	0.81
		2	30	25	0.833333	26	0.866667	28	0.933333	30	1	30	1	30	1	30	1	30	1	0.888889	1	1.24	1.17	1.03	1.26	1.43	1.23	1.02	1.31	1.29	1.03	8.17	9.92	6.87	7.72	6.77	9.77	8.16	7.65	8.02	8.42	0.72	0.94	1.24	0.98	1.06	0.72	1.28	0.84
		3	30	22	0.733333	27	0.9	30	1	30	1	30	1	30	1	30	1	30	1	0.85	1	1.17	1.42	1.14	1.07	1.23	1.23	1.37	1.27	1.43	1.17	8.01	8.73	7.33	10.8	6.52	9.73	9.27	7.78	7.03	6.92	0.7	1.04	0.85	1.15	0.88	0.98	0.96	1.11
1	四川永顺镇	1	29	3	0.103448	22	0.758621	25	0.862069	25	0.862069	25	0.862069	25	0.862069	25	0.862069	25	0.862069	0.465517	1	1.53	1.72	1.21	0.92	1.59	1.21	0.92	1.51	0.83	0.92	0.37	0.41	0.29	0.61	0.52	0.23	0.17	0.25	0.21	0.09	1.36	1.1	1.22	0.58	1.49	0.78	0.63	1.14
		2	32	10	0.3125	20	0.625	22	0.6875	24	0.75	24	0.75	24	0.75	24	0.75	24	0.75	0.505208	1	1.37	1.62	1.27	1.32	1.06	1.03	1.42	1.36	1.45	1.26	0.73	0.83	0.67	1.13	0.87	0.93	0.77	0.72	0.23	0.37	1.69	1.67	1.13	1.03	0.85	0.86	1.54	1.44
		3	29	13	0.448276	19	0.655172	19	0.655172	19	0.655172	19	0.655172	19	0.655172	19	0.655172	19	0.655172	0.551724	1	1.26	1.32	1.51	1.49	1.32	1.27	1.34	1.37	1.62	0.72	0.63	0.61	1.42	0.32	0.02	0.11	0.36	0.52	0.16	0.12	2.16	1.35	1.63	1.93	1.6	1.58	1.25	1.3
2	浙江龙岗镇	1	28	11	0.392857	21	0.75	21	0.75	22	0.785714	22	0.785714	22	0.785714	22	0.785714	22	0.785714	0.580357	1	0.73										0.16	0.11	0.13	0.17	0.17	0.16					1.03
		2
		3	27	0	0	23	0.851852	25	0.925926	25	0.925926	25	0.925926	25	0.925926	25	0.925926	25	0.925926	0.450617	2	1.92	1.85	2.26	2.03	1.26	1.83	1.72	2.47	1.73	2.16	9.43	8.72	9.17	8.74	6.75	10.05	9.07	8.62	9.63	8.23	2.67	2.06	2.16	2.91	2.48	2.42	1.73	1.57
3	安徽省黄山	1
		2	31	9	0.290323	18	0.580645	19	0.612903	19	0.612903	19	0.612903	19	0.612903	19	0.612903	19	0.612903	0.446237	1	1.62	1.73	1.17	1.22	1.26	1.06	1.36	1.72	1.03	0.73	1.17	0.38	0.05	0.31	0.05	0.27	0.62	0.96	0.42	0.18	2.46	1.81	1.66	1.38	1.86	1.7	1.76	2.07
		3	30	4	0.133333	15	0.5	15	0.5	17	0.566667	17	0.566667	17	0.566667	17	0.566667	17	0.566667	0.333333	1	1.31	1.23	1.11	0.83							0.12	0.06	0.37	0.11							1.36	1.58	1.39	1.03
4	湖北恩施	1	29	2	0.0689655	14	0.482759	19	0.655172	21	0.724138	21	0.724138	21	0.724138	21	0.724138	21	0.724138	0.350575	1	1.07	1.03	0.74	0.68	1						0.21	0.06	0.24	0.11	0.14	0.22	0.19				1.37	0.8	1.16	0.79
		2
		3	27	1	0.037037	15	0.555556	20	0.740741	22	0.814815	22	0.814815	22	0.814815	22	0.814815	22	0.814815	0.376543	1	1.43	1.17	1.29	1.01	1.38	1.58	1.19	1.46	1.27	1.27	0.89	0.84	0.47	0.83	1.27	0.34	0.12	0.53	0.11	0.49	1.46	1.08	1.03	0.72	1.58	1.68	1.37	1.6
5	重庆石柱县周家村	1	30	1	0.0333333	11	0.366667	19	0.633333	22	0.733333	22	0.733333	22	0.733333	22	0.733333	22	0.733333	0.313889	1	0.72	0.82	0.79	0.61							0.25	0.16	0.11	0.2	0.32	0.18					0.79	1.12	1.24
		2
		3	30	7	0.233333	22	0.733333	22	0.733333	22	0.733333	22	0.733333	22	0.733333	22	0.733333	22	0.733333	0.483333	1	1.13	1.06	0.43	0.93	0.53						0.07	0.22	0.26	0.07	0.03						1.35	1.32	1.67	1.44	1.08
6	重庆涪陵区清溪镇	1	28	6	0.214286	18	0.642857	19	0.678571	20	0.714286	20	0.714286	20	0.714286	20	0.714286	20	0.714286	0.449405	1	1.51	1.24	1.69	1.13	1.28	1.03	1.41	1.44	1.39	1.13	0.65	0.71	0.23	0.61	0.33	0.61	0.62	0.27	0.32	0.33	0.97	1.53	0.88	1.07	1.47	1.72
		2	28	9	0.321429	17	0.607143	18	0.642857	19	0.678571	19	0.678571	19	0.678571	19	0.678571	19	0.678571	0.485119	1	1.09	1.1	1.17	1.08	0.98	0.91	0.78	1.14	0.41	0.52	0.31	0.07	0.06	0.21	0.1	0.06	0.15	0.07	0.11	0.21	1.98	1.31	1.54	1.65	0.95	1.41	1.15	1.51
		3																			1
7	湖北公安县	1	30	11	0.366667	18	0.6	20	0.666667	20	0.666667	22	0.733333	22	0.733333	22	0.733333	22	0.733333	0.518889	1	1.41	1.79	1.51	1.393	1.53	1.67	1.12	1.23	1.43	1.03	1.52	1.07	0.73	0.97	0.72	0.86	0.61	0.71	0.67	1.27	1.2	0.9	1.82	1.33	1.4	1.94	0.79	1.39
		2	30	8	0.266667	16	0.533333	18	0.6	18	0.6	18	0.6	18	0.6	18	0.6	18	0.6	0.422222	1	1.22	0.88	1.25	0.92	0.89	0.91	0.9	0.78	1.16	1.03	0.06	0.13	0.04	0.26	0.04	0.12	0.14	0.08	0.08	0.21	0.93	1.22	1.42	1.39	1.29	1	0.61	0.86
		3	30	7	0.233333	18	0.6	19	0.633333	19	0.633333	19	0.633333	19	0.633333	19	0.633333	19	0.633333	0.427778	1	1.12	0.91	1.18	1.56	0.94	0.93	1.15	1.05	0.79	1.29	0.25	0.43	0.1	0.55	0.11	0.04	0.12	0.06	0.01	0.32
		4(水生)	30	0	0	5	0.166667	7	0.233333	9	0.3	9	0.3	10	0.333333	11	0.366667	12	0.4	0.136706	2	1.81	0.93	1.23	1.39	1.47	1.12					0.12	0.51	0.11	0.34	0.39	0.23					1.19	0.22	1.01	0.85	0.95	0.49
8	湖北黄梅县	1	30	4	0.133333	22	0.733333	22	0.733333	23	0.766667	23	0.766667	23	0.766667	23	0.766667	23	0.766667	0.441667	1	0.98	0.97	0.84	0.94	0.89	0.53					0.17	0.09	0.09	0.03	0.02	0.21					0.87	0.69	0.93	0.69	0.55	0.18
		2	30	0	0	15	0.5	15	0.5	17	0.566667	17	0.566667	17	0.566667	17	0.566667	17	0.566667	0.266667	2	0.92	0.89	1.08	0.86	0.92	0.83	0.74	0.62	0.82	0.47	0.16	0.13	0.14	0.08	0.13	0.05	0.11	0.04	0.04	0.19	0.72	0.79	0.62	0.94	0.92	0.37	0.5	0.83
		3	30	10	0.333333	22	0.733333	22	0.733333	22	0.733333	22	0.733333	22	0.733333	22	0.733333	22	0.733333	0.533333	1	0.53	0.46	0.43	0.71	0.54	0.18					0.27	0.3	0.34	0.14	0.32	0.68					无
9	安徽东至县禾丰村	1	30	12	0.4	19	0.633333	20	0.666667	20	0.666667	20	0.666667	20	0.666667	20	0.666667	20	0.666667	0.527778	1	1.36	1.27	1.09	1.16	1.23	0.88	1.02	0.66	1.09	1.02	0.21	0.18	0.05	0.32	0.04	0.17	0.08	0.21	0.09	0.08	1.36	1.21	1	0.63	1.02	1.29	1.03	1.36
		2	30	12	0.4	21	0.7	22	0.733333	22	0.733333	22	0.733333	22	0.733333	22	0.733333	22	0.733333	0.561111	1	1.36	0.89	1.67	1.46	1.06	0.96	1.32	1.32	1.07	1.43	0.72	0.29	0.93	0.97	0.05	0.11	0.13	0.07	0.16	0.26	1.52	1.51	2.09	2.25	1.57	1.28	1.63	1.28
		3	29	14	0.482759	20	0.689655	21	0.724138	22	0.758621	22	0.758621	22	0.758621	22	0.758621	22	0.758621	0.606322	1	1.23	1.31	1.61	1.52	1.72	1.37	1.27	1.42	1.36	1.42	1.27	1.23	2.06	1.27	2.53	1.81	0.76	0.92	1.43	1.07	1.37	1.09	1.23	1.87	1.52	1.34	1.06	1.53
10	四川省凉川佑君镇	1	30	3	0.1	21	0.7	21	0.7	21	0.7	21	0.7	21	0.7	21	0.7	21	0.7	0.4	1	1.14	1.07	0.92	0.82	0.79	0.76	0.72	0.76	0.86	0.77	0.41	0.32	0.73	0.03	0.21	0.17	0.23	0.13	0.11	0.05	1.55	1.32	1	1.36	1.21	1.2	0.73	1.17
		2	30	6	0.2	19	0.633333	19	0.633333	19	0.633333	19	0.633333	19	0.633333	19	0.633333	19	0.633333	0.416667	1											0.24	0.18	0.29	0.27	0.23	0.17					无
		3	30	0	0	24	0.8	24	0.8	24	0.8	24	0.8	24	0.8	24	0.8	24	0.8	0.4	2	1.17	0.92	0.72								0.09	0.08	0.26	0.16	0.41	0.17					1.03	0.82	2.09
11	湖南长沙农大东沙古井	1	30	3	0.1	13	0.433333	13	0.433333	14	0.466667	14	0.466667	14	0.466667	14	0.466667	14	0.466667	0.275	1	1.1	1.02	1.23	1.12							0.06	0.09	0.07	0.09							3.36	3.49	6.47	5.55
		2	30	6	0.2	24	0.8	24	0.8	24	0.8	24	0.8	24	0.8	24	0.8	24	0.8	0.5	1	1.28	1.16	1.06	1.07	0.72						0.17	0.23	0.57	0.05	0.12	0.28					2.29	2.2	1.31	0.7	1.15
		3	30	11	0.366667	21	0.7	25	0.833333	25	0.833333	25	0.833333	25	0.833333	25	0.833333	25	0.833333	0.577778	1	1.72	1.98	2.17	1.95	2.62	2.05	1.93	2.36	1.72	1.55	2.43	3.27	3.35	3.27	3.57	2.37	4.02	3.45	3.07	4.26	2.41	3.01	2.88	2.79	1.228	2.51	1.76	2.48
12	重庆岗石村岗石堡	1	30	4	0.133333	11	0.366667	11	0.366667	12	0.4	12	0.4	12	0.4	12	0.4	12	0.4	0.258333	1
		2	30	2	0.0666667	17	0.566667	20	0.666667	20	0.666667	20	0.666667	20	0.666667	20	0.666667	20	0.666667	0.35	1	1.09										0.09	0.2	0.16	0.12	0.13	0.09					0.72
		3	30	5	0.166667	18	0.6	20	0.666667	21	0.7	21	0.7	21	0.7	21	0.7	21	0.7	0.413889	1	1.32	1.32	1.51	1.69	1.35	1.29	1.21	1.37	1.46	1.32	0.9	0.78	1.26	0.86	0.33	1.02	0.07	0.42	0.181	0.08	1.97	1.76	2.34	2.25	1.73	1.84	1.98	1.93
13	湖北省仙桃市	1	30	9	0.3	20	0.666667	20	0.666667	20	0.666667	20	0.666667	20	0.666667	20	0.666667	20	0.666667	0.483333	1	1.07	0.86	1.07								0.09	0.19	0.19	0.22	0.17	0.11					1.64	0.81	1.06
		2	30	7	0.233333	20	0.666667	21	0.7	21	0.7	21	0.7	21	0.7	21	0.7	21	0.7	0.461111	1											0.27	0.21	0.23	0.19	0.17	0.29					无
		3	28	5	0.178571	27	0.964286	27	0.964286	28	1	28	1	28	1	28	1	28	1	0.580357	1	2.07	1.48	1.67	1.19	1.34	1.51	1.21	1.53	1.54	1.4	1.02	0.83	1.2	0.73	0.67	0.88	0.49	0.68	1.09	0.71	2.25	1.05	1.8	1.23	0.95	1.06	1.26	1.8
14	湖南省桃林镇	1	30	8	0.266667	16	0.533333	20	0.666667	20	0.666667	20	0.666667	20	0.666667	20	0.666667	20	0.666667	0.444444	1	0.71	0.74	0.9								0.16	0.18	0.21	0.17	0.21	0.19					0.86	0.43
		2	30	4	0.133333	12	0.4	13	0.433333	13	0.433333	13	0.433333	13	0.433333	13	0.433333	13	0.433333	0.277778	1	0.52	0.48									0.11	0.17	0.15	0.14	0.12						0.42	0.48
		3	30	14	0.466667	16	0.533333	17	0.566667	17	0.566667	17	0.566667	17	0.566667	17	0.566667	17	0.566667	0.511111	1	0.93										0.07	0.16	0.21	0.22	0.2	0.19					0.98
15	四川源山盐源县	1	30	5	0.166667	19	0.633333	19	0.633333	19	0.633333	19	0.633333	19	0.633333	19	0.633333	19	0.633333	0.4	1	0.62	0.51			0.48						0.25	0.23	0.16	0.19	0.27	0.14					无
		2
		3
16	湖北省武汉汤逊湖	1	30	1	0.0333333	23	0.766667	25	0.833333	25	0.833333	25	0.833333	25	0.833333	25	0.833333	25	0.833333	0.422222	1	0.73	0.56	0.55	0.62							0.37	0.2	0.16	0.4							无
		2	30	14	0.466667	20	0.666667	22	0.733333	22	0.733333	22	0.733333	22	0.733333	22	0.733333	22	0.733333	0.588889	1	0.58	0.52	0.49								0.17	0.22	0.22								无
		3	30	3	0.1	22	0.733333	25	0.833333	25	0.833333	25	0.833333	25	0.833333	25	0.833333	25	0.833333	0.45	1	1.24	0.82	0.91	0.91	1.14	1.03	0.71	0.74			0.09	0.05	0.04	0.19	0.29	0.23	0.08	0.04			1.89	1.32	1.36	0.92	0.99	1.1	0.83	0.76
17	浙江杭州	1	30	14	0.466667	27	0.9	29	0.966667	29	0.966667	29	0.966667	29	0.966667	29	0.966667	29	0.966667	0.705556	1	0.83	0.46	0.19	0.51	0.21	0.47	0.41	0.61	0.55	0.47	1.06	1.28	1.49	1.13	0.99	1.24	1.32	1.62	1.26	1.07	1.44	1.53	1.73	1.08	0.93	1.13	1.2	1.57
		2	30	11	0.366667	18	0.6	19	0.633333	20	0.666667	20	0.666667	20	0.666667	20	0.666667	20	0.666667	0.502778	1	0.38	0.4	0.51	0.48	0.41	0.42					0.26	0.29	0.27	0.31	0.35	0.22					无
		3（海拔10m）	30	7	0.233333	17	0.566667	19	0.633333	21	0.7	21	0.7	21	0.7	21	0.7	21	0.7	0.438889	1	0.12	0.97									0.17	0.13	0.19	0.16	0.18	0.11					1.41
18	四川雅安名山区	1	29	23	0.793103	26	0.896552	27	0.931034	27	0.931034	27	0.931034	27	0.931034	27	0.931034	27	0.931034	0.856322	1	1.64	1.55	1.37	1.01	1.04	1.15	1.14	1.49	1.19	1.39	0.76	1.36	0.83	0.62	0.71	0.65	0.39	0.41	0.88	0.91	1.5	1.71	0.99	1.45	1.92	1.52	1.45	0.61
		2	30	9	0.3	19	0.633333	23	0.766667	23	0.766667	23	0.766667	23	0.766667	23	0.766667	23	0.766667	0.511111	1	0.62	0.7	0.83	0.83							0.04	0.12	0.18	0.11	0.18	0.23	0.28				1.14	1.14
		3	30	11	0.366667	21	0.7	23	0.766667	23	0.766667	23	0.766667	23	0.766667	23	0.766667	23	0.766667	0.555556	1	0.41										0.29	0.3	0.23	0.27	0.21	0.22					无
19	四川省简阳东溪镇万古村	1	30	4	0.133333	20	0.666667	21	0.7	21	0.7	21	0.7	21	0.7	21	0.7	21	0.7	0.411111	1	1.38	0.96	1.1	0.83	0.81	0.99	0.92	0.95	0.71	1.04	0.1	0.13	0.12	0.11	0.18	0.13	0.11	0.12	0.03	0.15	1.1	1.08	1.21	0.62	0.68	1.1	1.13	1.06
		2	30	13	0.433333	24	0.8	25	0.833333	25	0.833333	25	0.833333	25	0.833333	25	0.833333	25	0.833333	0.627778	1	0.97	1.52	1.02	1.14	1.45	1.22	1.21	1.13	1.26	1.02	0.39	0.71	0.13	0.19	0.83	0.41	0.27	0.23	0.2	0.29	1.17	1.24	1.1	1.04	1.2	1.04	1.1	1.34
		3	30	0	0	22	0.733333	27	0.9	27	0.9	27	0.9	27	0.9	27	0.9	27	0.9	0.422222	2	0.97	1.19	0.89	0.96	0.82	0.79	0.74	0.78	0.82	0.7	0.03	0.09	0.04	0.26	0.04	0.14	0.13	0.06	0.04	0.19	0.89	0.76	1.35	1.23	0.7	0.74	0.71	0.73
20	云南省丽江宁蒗宁利乡玉露村	1	30	0	0	18	0.6	19	0.633333	19	0.633333	19	0.633333	19	0.633333	19	0.633333	19	0.633333	0.311111	2	0.79	1.12	0.58								0.14	0.11	0.15	0.21	0.34	0.12					0.61	0.5	0.46
		2	30	1	0.0333333	17	0.566667	20	0.666667	20	0.666667	20	0.666667	20	0.666667	20	0.666667	20	0.666667	0.333333	1	0.3	0.37	0.31								0.17	0.15	0.12	0.1	0.12	0.1					无
		3	30	3	0.1	14	0.466667	15	0.5	15	0.5	15	0.5	15	0.5	15	0.5	15	0.5	0.294444	1					0.43						0.14	0.19	0.29	0.09	0.18	0.17					无
21	浙江普陀区	1	30	7	0.233333	19	0.633333	22	0.733333	22	0.733333	22	0.733333	22	0.733333	22	0.733333	22	0.733333	0.466667	1	0.79	0.74	0.71	0.81							0.16	0.19	0.13	0.14	0.24	0.29	0.27				0.8	0.29	0.53
		2	30	13	0.433333	16	0.533333	16	0.533333	16	0.533333	16	0.533333	16	0.533333	16	0.533333	16	0.533333	0.483333	1	1.19	1.21	0.667	1.04	1.06						0.16	0.55	0.12	0.14	0.47	0.21					1.99	2.13	1.67	1.6
		3	30	8	0.266667	12	0.4	13	0.433333	13	0.433333	14	0.466667	14	0.466667	14	0.466667	14	0.466667	0.351111	1											0.18	0.22	0.16	0.15	0.2						无
22	河南安阳市	1	30	5	0.166667	16	0.533333	16	0.533333	16	0.533333	16	0.533333	16	0.533333	16	0.533333	16	0.533333	0.35	1
		2	30	1	0.0333333	17	0.566667	20	0.666667	20	0.666667	20	0.666667	20	0.666667	20	0.666667	20	0.666667	0.333333	1	1.19	0.94	0.58	0.81	0.63						0.09	0.12	0.1	0.21	0.08	0.23					1.46	1.06	0.52
		3	30	0	0	0	0	0	0	0	0	0	0	0	0	0	0	0	0	0
23	湖北省巴东县	1	30	4	0.133333	17	0.566667	18	0.6	18	0.6	18	0.6	18	0.6	18	0.6	18	0.6	0.361111	1	1.04	0.98	1.47	1.41	0.75	0.72	0.89	0.99			0.04	0.09	0.32	0.59	0.04	0.11	0.08	0.19			2.06	2.1	2.1	1.9	1.45	0.92	1.87	2.06
		2	30	1	0.0333333	3	0.1	9	0.3	9	0.3	9	0.3	9	0.3	9	0.3	9	0.3	0.133333	1	1.02			0.62							0.06	0.13	0.1	0.04	0.08						1.35
		3	30	4	0.133333	20	0.666667	22	0.733333	22	0.733333	22	0.733333	22	0.733333	22	0.733333	22	0.733333	0.422222	1	0.52	0.49									0.2	0.21	0.18	0.14	0.2	0.22					0.53
24	云南香格里拉奔子栏镇	1	30	6	0.2	14	0.466667	14	0.466667	15	0.5	15	0.5	15	0.5	15	0.5	15	0.5	0.341667	1	0.81	0.82	0.95	0.68							0.09	0.04	0.05	0.17	0.18	0.23					1.51	1.18	2.02	0.76
		2	30	8	0.266667	11	0.366667	11	0.366667	11	0.366667	12	0.4	12	0.4	12	0.4	12	0.4	0.323333	1	1.12	0.77									0.11	0.06	0.25	0.17	0.12	0.06					1.56	0.91
		3	30	6	0.2	17	0.566667	18	0.6	18	0.6	18	0.6	18	0.6	18	0.6	18	0.6	0.394444	1	0.65										0.05	0.13	0.17	0.21	0.22	0.2					1.48
25	湖北小河镇	1	30	2	0.0666667	24	0.8	25	0.833333	25	0.833333	25	0.833333	25	0.833333	25	0.833333	25	0.833333	0.444444	1	0.49	0.4	0.38	0.5	0.23						0.26	0.17	0.29	0.3	0.31						无
		2	30	8	0.266667	17	0.566667	19	0.633333	19	0.633333	19	0.633333	19	0.633333	19	0.633333	19	0.633333	0.438889	1	0.63	0.52	0.46	0.7	0.5	0.47					0.2	0.2	0.18	0.23	0.38	0.21					无
		3	30	3	0.1	20	0.666667	20	0.666667	20	0.666667	20	0.666667	20	0.666667	20	0.666667	20	0.666667	0.383333	1	0.94	1.03	0.65	0.46		0.48					0.02	0.04	0.27	0.19	0.23	0.19	0.16				1.76	1.38
		4（样品3，粗）	30	8	0.266667	19	0.633333	20	0.666667	20	0.666667	20	0.666667	20	0.666667	20	0.666667	20	0.666667	0.461111	1	0.84		0.55								0.07	0.32	0.19	0.27	0.14	0.18	0.16				0.76
26	湖南衡山县	1	30	4	0.133333	16	0.533333	17	0.566667	17	0.566667	17	0.566667	17	0.566667	17	0.566667	17	0.566667	0.344444	1	0.63	0.89	0.61	0.59							0.19	0.1	0.13	0.1	0.23	0.14	0.22				0.78	1.04
		2	30	9	0.3	19	0.633333	21	0.7	21	0.7	21	0.7	21	0.7	21	0.7	21	0.7	0.488889	1	0.53	0.99	1.12	1.46							0.12	0.16	0.31	0.04	0.21	0.14					0.67	1.55	2.18	2.04
		3	30	1	0.0333333	16	0.533333	22	0.733333	22	0.733333	22	0.733333	22	0.733333	22	0.733333	22	0.733333	0.35	1	1.28	1.27	1.03	0.97	0.76						0.07	0.09	0.11	0.04	0.05						1.58	1.2	1.26	1	0.62
27	广东省翁城县	1	30	3	0.1	18	0.6	18	0.6	18	0.6	19	0.633333	19	0.633333	19	0.633333	19	0.633333	0.356667	1											0.28	0.2	0.19	0.17	0.2	0.17					无
		2	30	7	0.233333	19	0.633333	19	0.633333	19	0.633333	19	0.633333	19	0.633333	19	0.633333	19	0.633333	0.433333	1	0.42	0.37	0.33								0.21	0.12	0.12	0.16	0.2	0.13					无
		3	30	3	0.1	14	0.466667	20	0.666667	20	0.666667	20	0.666667	20	0.666667	20	0.666667	20	0.666667	0.35	1	0.81	0.42									0.11	0.23	0.21	0.16	0.19	0.12					无
28	河北保定	1	30	5	0.166667	9	0.3	11	0.366667	12	0.4	13	0.433333	13	0.433333	13	0.433333	13	0.433333	0.270556	1	1.13	1.29	1.61	1.43	1.37	0.86					0.05	0.07	0.08	0.13	0.04	0.03					1.49	1.88	1.75	1.28	0.89	1.17
		2	30	4	0.133333	12	0.4	12	0.4	12	0.4	12	0.4	12	0.4	12	0.4	12	0.4	0.266667	1	0.32	0.29									0.13	0.17	0.31	0.33	0.47	0.25					无
		3	30	5	0.166667	18	0.6	18	0.6	19	0.633333	20	0.666667	19	0.633333	19	0.633333	19	0.633333	0.392778	1	0.51	0.5	0.34	0.43							0.18	0.24	0.13	0.17	0.24	0.23					无
29	河北邯郸岖磁县	1	30	2	0.0666667	17	0.566667	20	0.666667	20	0.666667	20	0.666667	20	0.666667	20	0.666667	20	0.666667	0.35	1	0.71	0.43									0.28	0.18									无
		2	30	0	0	20	0.666667	23	0.766667	23	0.766667	23	0.766667	23	0.766667	23	0.766667	23	0.766667	0.366667	2	0.66	0.6									0.33	0.34	0.3	0.22	0.21	0.22	0.3				无
		3	30	0	0	21	0.7	22	0.733333	22	0.733333	22	0.733333	22	0.733333	22	0.733333	22	0.733333	0.361111	2	0.64	1.02	0.67								0.12	0.14	0.2	0.23	0.19	0.25	0.23				0.77	0.7
30	河南省西平县	1	25	13	0.52	23	0.92	23	0.92	23	0.92	23	0.92	23	0.92	23	0.92	23	0.92	0.72	1	2.14	1.37	2.04	1.86	1.57	2.07	1.69	1.74	1.57	1.74	5.63	4.32	4.06	4.73	5.63	2.73	3.63	3.55	3.63	2.07	1.87	1.6	1.92	3.07	1.73	1.74	2.17	1.73
		2	30	0	0	2	0.0666667	3	0.1	3	0.1	3	0.1	16	0.533333	17	0.566667			0.121429	2	0.87	0.82	0.83	0.89	1.09	0.72	0.76	0.71	0.68	0.59	0.43	0.35	0.27	0.14	0.02	0.5	0.24	0.39	0.29	0.03	0.6	0.42	0.92	0.81	0.98	0.61	0.37	0.68
		3	30	1	0.0333333	27	0.9	29	0.966667	29	0.966667	29	0.966667	29	0.966667	29	0.966667			0.488889	1	1.12	1.07	0.53								0.32	0.19	0.2								1.44	1.49	0.86
31	浙江永和镇	1	30	8	0.266667	16	0.533333	19	0.633333	19	0.633333	19	0.633333	19	0.633333	19	0.633333	19	0.633333	0.433333	1	0.34	0.2									0.31	0.32	0.2	0.12	0.2	0.16	0.2				无
		2	30	9	0.3	20	0.666667	21	0.7	22	0.733333	22	0.733333	22	0.733333	22	0.733333	22	0.733333	0.502778	1	0.35	0.3	0.33								0.12	0.2	0.2	0.19	0.19	0.2					无
		3	30	11	0.366667	22	0.733333	26	0.866667	26	0.866667	26	0.866667	26	0.866667	26	0.866667	26	0.866667	0.594444	1	0.7	0.47									0.21	0.15	0.19	0.34	0.18	0.17					1.04
32	河南许昌长葛双泊河边	1	30	13	0.433333	19	0.633333	20	0.666667	20	0.666667	20	0.666667	20	0.666667	20	0.666667	20	0.666667	0.544444	1	1.06	1.32	1.51	1.24	1.07	0.8					0.04	0.08	0.49	0.11	0.16	0.07					1.71	1.8	1.62	1.13	1.59	1.15
		2	30	20	0.666667	25	0.833333	27	0.9	27	0.9	27	0.9	27	0.9	27	0.9	27	0.9	0.772222	1	1.21	1.26	1.31	0.62	0.51	0.65					0.07	0.1	0.34	0.18	0.26	0.19	0.29	0.26			1.23	2.49	1.17
		3	34	15	0.441176	26	0.764706	26	0.764706	26	0.764706	27	0.794118	27	0.794118	27	0.794118	27	0.794118	0.608824	1	0.49	1.27	1.41	0.66	1.13	1.24	1.44				0.26	0.31	0.33	0.11	0.03	0.14	0.04				0.57	2.17	1.21	2.53	0.7	1.1	1.91
33	河南新乡市	1	30	2	0.0666667	9	0.3	12	0.4	13	0.433333	13	0.433333	13	0.433333	13	0.433333	13	0.433333	0.225	1	0.42	0.31	0.39								0.23	0.21	0.14	0.11	0.1	0.11					无
		2	30	5	0.166667	22	0.733333	23	0.766667	23	0.766667	23	0.766667	23	0.766667	23	0.766667	23	0.766667	0.461111	1	0.53	0.73	0.72	0.62	0.55	0.48	0.74	0.89			0.12	0.18	0.24	0.13	0.06	0.22	0.19	0.1			0.63	0.73	1.76	1.14	0.79		0.92	0.89
		3
34	河南省双河镇	1	30	2	0.0666667	12	0.4	16	0.533333	20	0.666667	20	0.666667	20	0.666667	20	0.666667	20	0.666667	0.311111	1	0.5	0.22									0.21	0.19	0.16	0.13							无
		2
		3	30	5	0.166667	17	0.566667	21	0.7	21	0.7	21	0.7	21	0.7	21	0.7	21	0.7	0.411111	1		0.33									0.43	0.31	0.27	0.34	0.25	0.26					无
35	湖北省蕲春县	1	30	8	0.266667	19	0.633333	19	0.633333	19	0.633333	19	0.633333	19	0.633333	19	0.633333	19	0.633333	0.45	1	1.35										0.17	0.24	0.15	0.21	0.18	0.16					1.87	0.61
		2	30	12	0.4	20	0.666667	21	0.7	21	0.7	21	0.7	21	0.7	21	0.7	21	0.7	0.544444	1	1.48	1.35	1.32	1.4	1.21	1.26	1.336				0.55	0.13	0.67	0.28	0.1	0.04	0.13				1.52	1.96	1.13	2.04	1.47	1.75	1.44
		3	29	13	0.448276	22	0.758621	23	0.793103	23	0.793103	23	0.793103	23	0.793103	24	0.827586	24	0.827586	0.619869	1	0.58										0.09	0.18	0.12	0.16	0.11	0.15					0.72
36	四川泸定县新桥村	1	30	7	0.233333	17	0.566667	19	0.633333	20	0.666667	20	0.666667	20	0.666667	20	0.666667	20	0.666667	0.430556	1	0.48										0.03	0.19	0.18	0.15	0.13	0.2					无
		2	30	4	0.133333	18	0.6	19	0.633333	20	0.666667	20	0.666667	20	0.666667	21	0.7	21	0.7	0.390873	1	0.34	0.81									0.1	0.12	0.12	0.15	0.12	0.08					无
		3	30	9	0.3	16	0.533333	20	0.666667	20	0.666667	20	0.666667	20	0.666667	20	0.666667	20	0.666667	0.461111	1	1.61	1.21	1.16	0.62	0.61						0.08	0.04	0.07	0.1	0.11	0.23	0.14				2.24	1.86	1.68
37	西藏曲孜卡乡	1	30	0	0	10	0.333333	13	0.433333	13	0.433333	13	0.433333	13	0.433333	13	0.433333	13	0.433333	0.2	2											0.11	0.14	0.17	0.2	0.13	0.14					无
		2	30	5	0.166667	22	0.733333	22	0.733333	23	0.766667	23	0.766667	23	0.766667	23	0.766667	23	0.766667	0.458333	1	1.11	0.96	1.13	1.29	1.35	1.09	0.71	0.76			0.08	0.12	0.01	0.12	0.14	0.19	0.05	0.13			1.69	1.16	1.15	1.06	1.35	1.01	0.61	0.55
		3	30	8	0.266667	20	0.666667	22	0.733333	23	0.766667	23	0.766667	23	0.766667	23	0.766667	23	0.766667	0.497222	1	0.77										0.16	0.21	0.11	0.22	0.19	0.23					无
		4（水生）	30	5	0.166667	20	0.666667	24	0.8	24	0.8	24	0.8	24	0.8	24	0.8	24	0.8	0.461111	1	1.25	0.69	0.64	0.62							0.19	0.11	0.21	0.21	0.22	0.31	0.23				1.39	0.61	0.83	0.65
38	广东省坪石镇	1	30	1	0.0333333	10	0.333333	12	0.4	12	0.4	12	0.4	12	0.4	12	0.4	12	0.4	0.205556	1	0.41										0.15	0.16	0.11	0.11	0.17	0.21					无
		2
		3	30	13	0.433333	18	0.6	18	0.6	18	0.6	18	0.6	18	0.6	18	0.6	18	0.6	0.516667	1	0.41										0.33	0.24	0.19	0.21	0.2	0.22					无
39	广东省北兴坪	1	30	7	0.233333	23	0.766667	26	0.866667	26	0.866667	26	0.866667	26	0.866667	26	0.866667	26	0.866667	0.533333	1	0.38	0.29	0.41								0.21	0.18	0.17	0.21	0.2	0.17					无
		2	27	0	0	14	0.518519	20	0.740741	21	0.777778	21	0.777778	21	0.777778	21	0.777778	21	0.777778	0.342593	2											0.19	0.25	0.2	0.17	0.14	0.16					无
		3	31	3	0.0967742	23	0.741935	24	0.774194	24	0.774194	24	0.774194	24	0.774194	24	0.774194	24	0.774194	0.430108	1	1.32	0.61	0.72	0.69							0.17	0.15	0.23	0.11	0.21	0.21					1.58	0.54
40	广东省江门市礼乐	1	29	6	0.206897	28	0.965517	28	0.965517	28	0.965517	28	0.965517	28	0.965517	28	0.965517	28	0.965517	0.586207	1	1.47	1.49	1.53	1.37	1.76	1.82	1.87	1.6	1.52	1.51	5.54	5.07	6.73	4.78	6.07	5.36	5.43	7.32	7.34	5.17	1.5	1.46	1.83	1.68	1.7	1.87	1.6	1.67
		2	29	15	0.517241	25	0.862069	27	0.931034	27	0.931034	27	0.931034	27	0.931034	27	0.931034	27	0.931034	0.712644	1	2.12	1.87	1.85	1.76	1.72	1.87	1.73	1.49	2.01	1.77	7.43	7.01	8.03	7.16	5.62	5.52	5.62	7.43	5.66	6.41	1.6	2.13	1.68	1.333	1.23	2.01	1.57	1.63
		3	28	11	0.392857	23	0.821429	26	0.928571	26	0.928571	26	0.928571	26	0.928571	26	0.928571	26	0.928571	0.642857	1	1.47	1.56	1.49	2.23	1.37	1.45	1.32	1.83	1.33	1.56	0.97	0.78	0.87	1.82	0.66	0.72	0.18	0.93	0.52	0.27	2.04	2.11	2	2.15	2.6	2.65	2	1.81
41	湖北宣都枝城镇	1	30	2	0.0666667	18	0.6	22	0.733333	22	0.733333	22	0.733333	22	0.733333	22	0.733333	22	0.733333	0.377778	1	1.32	0.89	1.23	1.13	1.12	0.97	1.19	0.69	0.98	0.83	0.59	0.29	0.19	0.09	0.07	0.12	0.06	0.04	0.06	0.03	1.95	1.75	1.55	1.57	1.72	1.16	1.72	1.38
		2	29	10	0.344828	20	0.689655	21	0.724138	22	0.758621	22	0.758621	22	0.758621	22	0.758621	22	0.758621	0.537356	1	1.24	1.47	1.73	1.44	1.32	1.13	1.52	1.07	1.15	1.43	0.63	0.78	0.52	0.29	0.59	0.67	0.72	0.47	0.33	0.78	1.93	1.87	2.85	1.99	1.3	2.38	1.78	1.46
		3	31	4	0.129032	16	0.516129	20	0.645161	20	0.645161	20	0.645161	20	0.645161	20	0.645161	20	0.645161	0.365591	1	1.31	1.41	1.37	1.26	1.43	1.337	1.57	1.21	1.39	1.31	0.47	0.81	0.63	0.51	0.57	0.71	0.19	0.07	0.11	0.12	1.15	1.79	1.84	2.62	1.22	2.18	2.12	1.38
42	湖南省公平圩镇	1	30	15	0.5	21	0.7	22	0.733333	22	0.733333	22	0.733333	22	0.733333	22	0.733333	22	0.733333	0.611111	1	0.32	0.3	0.38	0.38	0.31	0.32					0.21	0.16	0.15	0.2	0.18	0.15					无
		2	30	7	0.233333	16	0.533333	21	0.7	21	0.7	22	0.733333	22	0.733333	22	0.733333	22	0.733333	0.445556	1	1.13	1.34	1.21	1.07	1.35	1.26	0.68	1.01	1.03	1.11	1.07	0.61	0.73	0.72	0.82	0.67	0.43	0.13	0.16	0.22	0.93	1.32	1.11	1.17	1.3	1.63	1.12	1.62
		3	28	14	0.5	21	0.75	23	0.821429	23	0.821429	23	0.821429	23	0.821429	23	0.821429	23	0.821429	0.64881	1	1.49	1.37	1.31	1.15	1.16	1.2	1.1	1.44	1.22	1.11	0.02	0.08	0.11	0.15	0.1	0.11	0.58	0.6	0	0.04	2.28	2.42	2.51	1.54	1.64	1.84	1.56	1.59
43	海南	1	30	0	0	0	0	4	0.133333	20	0.666667	21	0.7	22	0.733333	22	0.733333	22	0.733333	0.19	2	1.49	1.43	1.93	1.73	1.26	1.07	1.63	1.51	1.37	2.07	1.21	1.52	1.47	1.32	1.82	2.37	2.22	0.73	1.37	2.13	1.16	1.19	2.17	1.39	1.05	0.89	1.56	1.46
44	湖北武汉	1	30	0	0	1	0.0333333	8	0.266667	12	0.4	13	0.433333	14	0.466667	15	0.5	15	0.5	0.144762	2	1.21	1.08	0.53	0.76							0.14	0.21	0.031	0.13	0.2	0.33	0.37	0.16	0.41	0.12	1.08	1.26	0.73	0.36
[truncated: 2 more columns]

## Sheet: 植物样实验数据汇总
地点	编号	重复	初始萌发时间	N8	萌发速率	株高	根长	叶面积	多酚 mg/L	蛋白质mg/g	氨基酸mg/g	可溶性糖mg/g	植物C mg/g	植物N mg/g	植物P mg/g	植物K mg/g									土壤C mg/g	土壤N mg/g	土壤P mg/g	土壤全钾mg/g	土壤有效钾mg/g
空白	1	1	1	1	0.948276	1.1	8.12	0.98
	1					1.2	6.1	0.68		1	1	0.948276	1.058	6.566	0.8555
	1					1.35	6.7	1.32		1	1	0.888889	1.201	8.147	1.004
	1					1.2	6.78	0.83		1	1	0.85	1.25	8.212	0.967
	1					1	7.13	0.775
	1					0.94	5.61	0.77
	1					1.04	7.5	0.8
	1					1.08	6.8	0.81
	1					0.83	6.72	0.99
	1					0.84	4.2	0.6	1.058	6.566	0.8555
	1	2	1	1	0.888889	1.24	8.17	0.72
	1					1.17	9.92	0.94
	1					1.03	6.87	1.24
	1					1.26	7.72	0.98
	1					1.43	6.77	1.06
	1					1.23	9.77	0.72
	1					1.02	8.16	1.28
	1					1.31	7.65	0.84
	1					1.29	8.02	1.5
	1					1.03	8.42	0.76	1.201	8.147	1.004
	1	3	1	1	0.85	1.17	8.01	0.7
	1					1.42	8.73	1.04
	1					1.14	7.33	0.85
	1					1.07	10.8	1.15
	1					1.23	6.52	0.88
	1					1.23	9.73	0.98
	1					1.37	9.27	0.96
	1					1.27	7.78	1.11
	1					1.43	7.03	0.86
	1					1.17	6.92	1.14	1.25	8.212	0.967
四川永顺镇	2	1	1	0.862069	0.465517	1.53	0.37	1.36	1.53115	0.0414002	2.75597	6.47667	370.222	25.5751	1.67626	40.1105									41.2335	4.12335	0.937663	20.3637	0.776104
	2					1.72	0.41	1.1	1.53115	0.0414002	2.75597	6.47667	370.222	25.5751	1.67626	40.1105									41.2335	4.12335	0.937663	20.3637	0.776104
	2					1.21	0.29	1.22	1.53115	0.0414002	2.75597	6.47667	370.222	25.5751	1.67626	40.1105									41.2335	4.12335	0.937663	20.3637	0.776104
	2					0.92	0.61	0.58	1.53115	0.0414002	2.75597	6.47667	370.222	25.5751	1.67626	40.1105									41.2335	4.12335	0.937663	20.3637	0.776104
	2					1.59	0.52	1.49	1.53115	0.0414002	2.75597	6.47667	370.222	25.5751	1.67626	40.1105									41.2335	4.12335	0.937663	20.3637	0.776104
	2					1.21	0.23	0.78	1.53115	0.0414002	2.75597	6.47667	370.222	25.5751	1.67626	40.1105									41.2335	4.12335	0.937663	20.3637	0.776104
	2					0.92	0.17	0.63	1.53115	0.0414002	2.75597	6.47667	370.222	25.5751	1.67626	40.1105									41.2335	4.12335	0.937663	20.3637	0.776104
	2					1.51	0.25	1.14	1.53115	0.0414002	2.75597	6.47667	370.222	25.5751	1.67626	40.1105									41.2335	4.12335	0.937663	20.3637	0.776104
	2					0.83	0.21	0.79	1.53115	0.0414002	2.75597	6.47667	370.222	25.5751	1.67626	40.1105									41.2335	4.12335	0.937663	20.3637	0.776104
	2					0.92	0.09	0.65	1.53115	0.0414002	2.75597	6.47667	370.222	25.5751	1.67626	40.1105									41.2335	4.12335	0.937663	20.3637	0.776104
	2	2	1	0.75	0.505208	1.37	0.73	1.69	1.53268	0.0483544	2.92115	6.89239	372.046	22.1708	1.73193	38.3934									33.7161	3.47378	1.17086	25.529	0.75321
	2					1.62	0.83	1.67	1.53268	0.0483544	2.92115	6.89239	372.046	22.1708	1.73193	38.3934									33.7161	3.47378	1.17086	25.529	0.75321
	2					1.27	0.67	1.13	1.53268	0.0483544	2.92115	6.89239	372.046	22.1708	1.73193	38.3934									33.7161	3.47378	1.17086	25.529	0.75321
	2					1.32	1.13	1.03	1.53268	0.0483544	2.92115	6.89239	372.046	22.1708	1.73193	38.3934									33.7161	3.47378	1.17086	25.529	0.75321
	2					1.06	0.87	0.85	1.53268	0.0483544	2.92115	6.89239	372.046	22.1708	1.73193	38.3934									33.7161	3.47378	1.17086	25.529	0.75321
	2					1.03	0.93	0.86	1.53268	0.0483544	2.92115	6.89239	372.046	22.1708	1.73193	38.3934									33.7161	3.47378	1.17086	25.529	0.75321
	2					1.42	0.77	1.54	1.53268	0.0483544	2.92115	6.89239	372.046	22.1708	1.73193	38.3934									33.7161	3.47378	1.17086	25.529	0.75321
	2					1.36	0.72	1.44	1.53268	0.0483544	2.92115	6.89239	372.046	22.1708	1.73193	38.3934									33.7161	3.47378	1.17086	25.529	0.75321
	2					1.45	0.23	1.13	1.53268	0.0483544	2.92115	6.89239	372.046	22.1708	1.73193	38.3934									33.7161	3.47378	1.17086	25.529	0.75321
	2					1.26	0.37	1.4	1.53268	0.0483544	2.92115	6.89239	372.046	22.1708	1.73193	38.3934									33.7161	3.47378	1.17086	25.529	0.75321
	2	3	1	0.655172	0.551724	1.26	0.63	2.16	1.81396	0.0697871	2.67078	5.56422	365.071	31.3635	1.46685	38.3434									13.7046	1.37046	0.552491	27.7604	0.605947
	2					1.32	0.61	1.35	1.81396	0.0697871	2.67078	5.56422	365.071	31.3635	1.46685	38.3434									13.7046	1.37046	0.552491	27.7604	0.605947
	2					1.51	1.42	1.63	1.81396	0.0697871	2.67078	5.56422	365.071	31.3635	1.46685	38.3434									13.7046	1.37046	0.552491	27.7604	0.605947
	2					1.49	0.32	1.93	1.81396	0.0697871	2.67078	5.56422	365.071	31.3635	1.46685	38.3434									13.7046	1.37046	0.552491	27.7604	0.605947
	2					1.32	0.02	1.6	1.81396	0.0697871	2.67078	5.56422	365.071	31.3635	1.46685	38.3434									13.7046	1.37046	0.552491	27.7604	0.605947
	2					1.27	0.11	1.58	1.81396	0.0697871	2.67078	5.56422	365.071	31.3635	1.46685	38.3434									13.7046	1.37046	0.552491	27.7604	0.605947
	2					1.34	0.36	1.25	1.81396	0.0697871	2.67078	5.56422	365.071	31.3635	1.46685	38.3434									13.7046	1.37046	0.552491	27.7604	0.605947
	2					1.37	0.52	1.3	1.81396	0.0697871	2.67078	5.56422	365.071	31.3635	1.46685	38.3434									13.7046	1.37046	0.552491	27.7604	0.605947
	2					1.62	0.16	1.96	1.81396	0.0697871	2.67078	5.56422	365.071	31.3635	1.46685	38.3434									13.7046	1.37046	0.552491	27.7604	0.605947
	2					0.72	0.12	1.06	1.81396	0.0697871	2.67078	5.56422	365.071	31.3635	1.46685	38.3434									13.7046	1.37046	0.552491	27.7604	0.605947
浙江龙岗镇	3	1	1	0.785714	0.580357	0.73	0.16	1.03	1.15281	0.0327125	2.89103	6.68588	385.569	35.1025	1.47487	45.3115									21.4925	2.5465	0.980109	12.9997	0.131393
	3					0.68	0.11	0.97	1.15281	0.0327125	2.89103	6.68588	385.569	35.1025	1.47487	45.3115									21.4925	2.5465	0.980109	12.9997	0.131393
	3					0.78	0.13	1.09	1.15281	0.0327125	2.89103	6.68588	385.569	35.1025	1.47487	45.3115									21.4925	2.5465	0.980109	12.9997	0.131393
	3						0.17		1.15281	0.0327125	2.89103	6.68588	385.569	35.1025	1.47487	45.3115									21.4925	2.5465	0.980109	12.9997	0.131393
	3						0.17		1.15281	0.0327125	2.89103	6.68588	385.569	35.1025	1.47487	45.3115									21.4925	2.5465	0.980109	12.9997	0.131393
	3						0.16		1.15281	0.0327125	2.89103	6.68588	385.569	35.1025	1.47487	45.3115									21.4925	2.5465	0.980109	12.9997	0.131393
	3	3	2	0.925926	0.450617	1.92	9.43	2.67	1.53741	0.0476371	3.01534	5.93357	384.925	30.6995	1.63328	41.8512									43.0904	4.59495	1.10654	13.1123	0.165883
	3					1.85	8.72	2.06	1.53741	0.0476371	3.01534	5.93357	384.925	30.6995	1.63328	41.8512									43.0904	4.59495	1.10654	13.1123	0.165883
	3					2.26	9.17	2.16	1.53741	0.0476371	3.01534	5.93357	384.925	30.6995	1.63328	41.8512									43.0904	4.59495	1.10654	13.1123	0.165883
	3					2.03	8.74	2.91	1.53741	0.0476371	3.01534	5.93357	384.925	30.6995	1.63328	41.8512									43.0904	4.59495	1.10654	13.1123	0.165883
	3					1.26	6.75	2.48	1.53741	0.0476371	3.01534	5.93357	384.925	30.6995	1.63328	41.8512									43.0904	4.59495	1.10654	13.1123	0.165883
	3					1.83	10.05	2.42	1.53741	0.0476371	3.01534	5.93357	384.925	30.6995	1.63328	41.8512									43.0904	4.59495	1.10654	13.1123	0.165883
	3					1.72	9.07	1.73	1.53741	0.0476371	3.01534	5.93357	384.925	30.6995	1.63328	41.8512									43.0904	4.59495	1.10654	13.1123	0.165883
	3					2.47	8.62	1.57	1.53741	0.0476371	3.01534	5.93357	384.925	30.6995	1.63328	41.8512									43.0904	4.59495	1.10654	13.1123	0.165883
	3					1.73	9.63	2.5	1.53741	0.0476371	3.01534	5.93357	384.925	30.6995	1.63328	41.8512									43.0904	4.59495	1.10654	13.1123	0.165883
	3					2.16	8.23	1.69	1.53741	0.0476371	3.01534	5.93357	384.925	30.6995	1.63328	41.8512									43.0904	4.59495	1.10654	13.1123	0.165883
安徽省黄山	4	2	1	0.612903	0.446237	1.62	1.17	2.46	1.52177	0.0601563	3.17407	6.30596	397.051	33.8832	2.39797	51.2968									28.1325	3.3759	0.620844	31.5087	0.318444
	4					1.73	0.38	1.81	1.52177	0.0601563	3.17407	6.30596	397.051	33.8832	2.39797	51.2968									28.1325	3.3759	0.620844	31.5087	0.318444
	4					1.17	0.05	1.66	1.52177	0.0601563	3.17407	6.30596	397.051	33.8832	2.39797	51.2968									28.1325	3.3759	0.620844	31.5087	0.318444
	4					1.22	0.31	1.38	1.52177	0.0601563	3.17407	6.30596	397.051	33.8832	2.39797	51.2968									28.1325	3.3759	0.620844	31.5087	0.318444
	4					1.26	0.05	1.86	1.52177	0.0601563	3.17407	6.30596	397.051	33.8832	2.39797	51.2968									28.1325	3.3759	0.620844	31.5087	0.318444
	4					1.06	0.27	1.7	1.52177	0.0601563	3.17407	6.30596	397.051	33.8832	2.39797	51.2968									28.1325	3.3759	0.620844	31.5087	0.318444
	4					1.36	0.62	1.76	1.52177	0.0601563	3.17407	6.30596	397.051	33.8832	2.39797	51.2968									28.1325	3.3759	0.620844	31.5087	0.318444
	4					1.72	0.96	2.07	1.52177	0.0601563	3.17407	6.30596	397.051	33.8832	2.39797	51.2968									28.1325	3.3759	0.620844	31.5087	0.318444
	4					1.03	0.42	1.69	1.52177	0.0601563	3.17407	6.30596	397.051	33.8832	2.39797	51.2968									28.1325	3.3759	0.620844	31.5087	0.318444
	4					0.73	0.18	1.21	1.52177	0.0601563	3.17407	6.30596	397.051	33.8832	2.39797	51.2968									28.1325	3.3759	0.620844	31.5087	0.318444
	4	3	1	0.566667	0.333333	1.31	0.12	1.36	1.59994	0.0797271	2.84291	6.43874	385.891	34.2686	1.98239	44.3172									19.2614	2.47808	0.669353	29.9211	0.237456
	4					1.23	0.06	1.58	1.59994	0.0797271	2.84291	6.43874	385.891	34.2686	1.98239	44.3172									19.2614	2.47808	0.669353	29.9211	0.237456
	4					1.11	0.37	1.39	1.59994	0.0797271	2.84291	6.43874	385.891	34.2686	1.98239	44.3172									19.2614	2.47808	0.669353	29.9211	0.237456
	4					0.83	0.11	1.03	1.59994	0.0797271	2.84291	6.43874	385.891	34.2686	1.98239	44.3172									19.2614	2.47808	0.669353	29.9211	0.237456
湖北恩施	5	1	1	0.724138	0.350575	1.07	0.21	1.37	1.38107	0.070242	5.15844	3.86166	390.984	32.6271	2.63541	45.4756									15.0236	2.0102	0.899625	18.8145	0.267421
	5					1.03	0.06	0.8	1.38107	0.070242	5.15844	3.86166	390.984	32.6271	2.63541	45.4756									15.0236	2.0102	0.899625	18.8145	0.267421
	5					0.74	0.24	1.16	1.38107	0.070242	5.15844	3.86166	390.984	32.6271	2.63541	45.4756									15.0236	2.0102	0.899625	18.8145	0.267421
	5					0.68	0.11	0.79	1.38107	0.070242	5.15844	3.86166	390.984	32.6271	2.63541	45.4756									15.0236	2.0102	0.899625	18.8145	0.267421
	5					1	0.14		1.38107	0.070242	5.15844	3.86166	390.984	32.6271	2.63541	45.4756									15.0236	2.0102	0.899625	18.8145	0.267421
	5						0.22		1.38107	0.070242	5.15844	3.86166	390.984	32.6271	2.63541	45.4756									15.0236	2.0102	0.899625	18.8145	0.267421
	5						0.19		1.38107	0.070242	5.15844	3.86166	390.984	32.6271	2.63541	45.4756									15.0236	2.0102	0.899625	18.8145	0.267421
	5	3	1	0.814815	0.376543	1.43	0.89	1.46	1.27416	0.0593635	3.80067	4.35032	366.378	34.8552	2.15895	41.2998									18.1898	2.27373	0.810475	15.5391	0.36848
	5					1.17	0.84	1.08	1.27416	0.0593635	3.80067	4.35032	366.378	34.8552	2.15895	41.2998									18.1898	2.27373	0.810475	15.5391	0.36848
	5					1.29	0.47	1.03	1.27416	0.0593635	3.80067	4.35032	366.378	34.8552	2.15895	41.2998									18.1898	2.27373	0.810475	15.5391	0.36848
	5					1.01	0.83	0.72	1.27416	0.0593635	3.80067	4.35032	366.378	34.8552	2.15895	41.2998									18.1898	2.27373	0.810475	15.5391	0.36848
	5					1.38	1.27	1.58	1.27416	0.0593635	3.80067	4.35032	366.378	34.8552	2.15895	41.2998									18.1898	2.27373	0.810475	15.5391	0.36848
	5					1.58	0.34	1.68	1.27416	0.0593635	3.80067	4.35032	366.378	34.8552	2.15895	41.2998									18.1898	2.27373	0.810475	15.5391	0.36848
	5					1.19	0.12	1.37	1.27416	0.0593635	3.80067	4.35032	366.378	34.8552	2.15895	41.2998									18.1898	2.27373	0.810475	15.5391	0.36848
	5					1.46	0.53	1.6	1.27416	0.0593635	3.80067	4.35032	366.378	34.8552	2.15895	41.2998									18.1898	2.27373	0.810475	15.5391	0.36848
	5					1.27	0.11	1.01	1.27416	0.0593635	3.80067	4.35032	366.378	34.8552	2.15895	41.2998									18.1898	2.27373	0.810475	15.5391	0.36848
	5					1.27	0.49	1.62	1.27416	0.0593635	3.80067	4.35032	366.378	34.8552	2.15895	41.2998									18.1898	2.27373	0.810475	15.5391	0.36848
重庆石柱县周家村	6	1	1	0.733333	0.313889	0.72	0.25	0.79	1.9468	0.0795682	3.9179	6.9952	393.429	31.2879	1.84931	40.716									27.1748	2.70572	0.58562	21.6175	0.285952
	6					0.82	0.16	1.12	1.9468	0.0795682	3.9179	6.9952	393.429	31.2879	1.84931	40.716									27.1748	2.70572	0.58562	21.6175	0.285952
	6					0.79	0.11	1.24	1.9468	0.0795682	3.9179	6.9952	393.429	31.2879	1.84931	40.716									27.1748	2.70572	0.58562	21.6175	0.285952
	6					0.61	0.2		1.9468	0.0795682	3.9179	6.9952	393.429	31.2879	1.84931	40.716									27.1748	2.70572	0.58562	21.6175	0.285952
	6						0.32		1.9468	0.0795682	3.9179	6.9952	393.429	31.2879	1.84931	40.716									27.1748	2.70572	0.58562	21.6175	0.285952
	6						0.18		1.9468	0.0795682	3.9179	6.9952	393.429	31.2879	1.84931	40.716									27.1748	2.70572	0.58562	21.6175	0.285952
	6	3	1	0.733333	0.483333	1.13	0.07	1.35	1.24473	0.0840886	2.64733	6.98185	361.548	31.9408	1.8024	42.9857									18.7538	2.25456	0.575764	21.1698	0.387974
	6					1.06	0.22	1.32	1.24473	0.0840886	2.64733	6.98185	361.548	31.9408	1.8024	42.9857									18.7538	2.25456	0.575764	21.1698	0.387974
	6					0.43	0.26	1.67	1.24473	0.0840886	2.64733	6.98185	361.548	31.9408	1.8024	42.9857									18.7538	2.25456	0.575764	21.1698	0.387974
	6					0.93	0.07	1.44	1.24473	0.0840886	2.64733	6.98185	361.548	31.9408	1.8024	42.9857									18.7538	2.25456	0.575764	21.1698	0.387974
	6					0.53	0.03	1.08	1.24473	0.0840886	2.64733	6.98185	361.548	31.9408	1.8024	42.9857									18.7538	2.25456	0.575764	21.1698	0.387974
重庆涪陵区清溪镇	7	1	1	0.714286	0.449405	1.51	0.65	0.97	1.10278	0.0753217	3.10497	6.75621	381.341	30.9863	1.28874	32.8331									15.77	1.8675	0.420308	18.0595	0.169885
	7					1.24	0.71	1.53	1.10278	0.0753217	3.10497	6.75621	381.341	30.9863	1.28874	32.8331									15.77	1.8675	0.420308	18.0595	0.169885
	7					1.69	0.23	0.88	1.10278	0.0753217	3.10497	6.75621	381.341	30.9863	1.28874	32.8331									15.77	1.8675	0.420308	18.0595	0.169885
	7					1.13	0.61	1.07	1.10278	0.0753217	3.10497	6.75621	381.341	30.9863	1.28874	32.8331									15.77	1.8675	0.420308	18.0595	0.169885
	7					1.28	0.33	1.47	1.10278	0.0753217	3.10497	6.75621	381.341	30.9863	1.28874	32.8331									15.77	1.8675	0.420308	18.0595	0.169885
	7					1.03	0.61	1.72	1.10278	0.0753217	3.10497	6.75621	381.341	30.9863	1.28874	32.8331									15.77	1.8675	0.420308	18.0595	0.169885
	7					1.41	0.62		1.10278	0.0753217	3.10497	6.75621	381.341	30.9863	1.28874	32.8331									15.77	1.8675	0.420308	18.0595	0.169885
	7					1.44	0.27		1.10278	0.0753217	3.10497	6.75621	381.341	30.9863	1.28874	32.8331									15.77	1.8675	0.420308	18.0595	0.169885
	7					1.39	0.32		1.10278	0.0753217	3.10497	6.75621	381.341	30.9863	1.28874	32.8331									15.77	1.8675	0.420308	18.0595	0.169885
	7					1.13	0.33		1.10278	0.0753217	3.10497	6.75621	381.341	30.9863	1.28874	32.8331									15.77	1.8675	0.420308	18.0595	0.169885
	7	2	1	0.678571	0.485119	1.09	0.31	1.98	1.41445	0.0799439	4.11199	7.06376	380.06	26.461	1.69427	34.5415									12.6532	1.67118	0.387677	17.4875	0.168892
	7					1.1	0.07	1.31	1.41445	0.0799439	4.11199	7.06376	380.06	26.461	1.69427	34.5415									12.6532	1.67118	0.387677	17.4875	0.168892
	7					1.17	0.06	1.54	1.41445	0.0799439	4.11199	7.06376	380.06	26.461	1.69427	34.5415									12.6532	1.67118	0.387677	17.4875	0.168892
	7					1.08	0.21	1.65	1.41445	0.0799439	4.11199	7.06376	380.06	26.461	1.69427	34.5415									12.6532	1.67118	0.387677	17.4875	0.168892
	7					0.98	0.1	0.95	1.41445	0.0799439	4.11199	7.06376	380.06	26.461	1.69427	34.5415									12.6532	1.67118	0.387677	17.4875	0.168892
	7					0.91	0.06	1.41	1.41445	0.0799439	4.11199	7.06376	380.06	26.461	1.69427	34.5415									12.6532	1.67118	0.387677	17.4875	0.168892
	7					0.78	0.15	1.15	1.41445	0.0799439	4.11199	7.06376	380.06	26.461	1.69427	34.5415									12.6532	1.67118	0.387677	17.4875	0.168892
	7					1.14	0.07	1.51	1.41445	0.0799439	4.11199	7.06376	380.06	26.461	1.69427	34.5415									12.6532	1.67118	0.387677	17.4875	0.168892
	7					0.41	0.11		1.41445	0.0799439	4.11199	7.06376	380.06	26.461	1.69427	34.5415									12.6532	1.67118	0.387677	17.4875	0.168892
	7					0.52	0.21		1.41445	0.0799439	4.11199	7.06376	380.06	26.461	1.69427	34.5415									12.6532	1.67118	0.387677	17.4875	0.168892
湖北公安县	8	1	1	0.733333	0.518889	1.41	1.52	1.2	2.27761	0.0863252	2.74344	8.80616	383.333	24.4306	1.24239	32.2969									25.3831	2.5485	1.99316	22.0899	0.374969
	8					1.79	1.07	0.9	2.27761	0.0863252	2.74344	8.80616	383.333	24.4306	1.24239	32.2969									25.3831	2.5485	1.99316	22.0899	0.374969
	8					1.51	0.73	1.82	2.27761	0.0863252	2.74344	8.80616	383.333	24.4306	1.24239	32.2969									25.3831	2.5485	1.99316	22.0899	0.374969
	8					1.393	0.97	1.33	2.27761	0.0863252	2.74344	8.80616	383.333	24.4306	1.24239	32.2969									25.3831	2.5485	1.99316	22.0899	0.374969
	8					1.53	0.72	1.4	2.27761	0.0863252	2.74344	8.80616	383.333	24.4306	1.24239	32.2969									25.3831	2.5485	1.99316	22.0899	0.374969
	8					1.67	0.86	1.94	2.27761	0.0863252	2.74344	8.80616	383.333	24.4306	1.24239	32.2969									25.3831	2.5485	1.99316	22.0899	0.374969
	8					1.12	0.61	0.79	2.27761	0.0863252	2.74344	8.80616	383.333	24.4306	1.24239	32.2969									25.3831	2.5485	1.99316	22.0899	0.374969
	8					1.23	0.71	1.39	2.27761	0.0863252	2.74344	8.80616	383.333	24.4306	1.24239	32.2969									25.3831	2.5485	1.99316	22.0899	0.374969
	8					1.43	0.67	1.63	2.27761	0.0863252	2.74344	8.80616	383.333	24.4306	1.24239	32.2969									25.3831	2.5485	1.99316	22.0899	0.374969
	8					1.03	1.27	1.05	2.27761	0.0863252	2.74344	8.80616	383.333	24.4306	1.24239	32.2969									25.3831	2.5485	1.99316	22.0899	0.374969
	8	2	1	0.6	0.422222	1.22	0.06	0.93	1.7643	0.0445838	2.57031	6.29022	382.505	30.5932	1.91616	37.8969									30.226	2.737	1.94692	21.7497	0.255488
	8					0.88	0.13	1.22	1.7643	0.0445838	2.57031	6.29022	382.505	30.5932	1.91616	37.8969									30.226	2.737	1.94692	21.7497	0.255488
	8					1.25	0.04	1.42	1.7643	0.0445838	2.57031	6.29022	382.505	30.5932	1.91616	37.8969									30.226	2.737	1.94692	21.7497	0.255488
	8					0.92	0.26	1.39	1.7643	0.0445838	2.57031	6.29022	382.505	30.5932	1.91616	37.8969									30.226	2.737	1.94692	21.7497	0.255488
	8					0.89	0.04	1.29	1.7643	0.0445838	2.57031	6.29022	382.505	30.5932	1.91616	37.8969									30.226	2.737	1.94692	21.7497	0.255488
	8					0.91	0.12	1	1.7643	0.0445838	2.57031	6.29022	382.505	30.5932	1.91616	37.8969									30.226	2.737	1.94692	21.7497	0.255488
	8					0.9	0.14	0.61	1.7643	0.0445838	2.57031	6.29022	382.505	30.5932	1.91616	37.8969									30.226	2.737	1.94692	21.7497	0.255488
	8					0.78	0.08	0.86	1.7643	0.0445838	2.57031	6.29022	382.505	30.5932	1.91616	37.8969									30.226	2.737	1.94692	21.7497	0.255488
	8					1.16	0.08	1.42	1.7643	0.0445838	2.57031	6.29022	382.505	30.5932	1.91616	37.8969									30.226	2.737	1.94692	21.7497	0.255488
	8					1.03	0.21	1.33	1.7643	0.0445838	2.57031	6.29022	382.505	30.5932	1.91616	37.8969									30.226	2.737	1.94692	21.7497	0.255488
	8	3	1	0.633333	0.427778	1.12	0.25	1.06	1.23657	0.0351898	2.58768	7.79259	375.13	30.7469	1.81609	34.5943									35.9948	3.29364	2.0394	21.4175	0.19689
	8					0.91	0.43	0.85	1.23657	0.0351898	2.58768	7.79259	375.13	30.7469	1.81609	34.5943									35.9948	3.29364	2.0394	21.4175	0.19689
	8					1.18	0.1	0.99	1.23657	0.0351898	2.58768	7.79259	375.13	30.7469	1.81609	34.5943									35.9948	3.29364	2.0394	21.4175	0.19689
	8					1.56	0.55	1.59	1.23657	0.0351898	2.58768	7.79259	375.13	30.7469	1.81609	34.5943									35.9948	3.29364	2.0394	21.4175	0.19689
	8					0.94	0.11	0.78	1.23657	0.0351898	2.58768	7.79259	375.13	30.7469	1.81609	34.5943									35.9948	3.29364	2.0394	21.4175	0.19689
	8					0.93	0.04	0.65	1.23657	0.0351898	2.58768	7.79259	375.13	30.7469	1.81609	34.5943									35.9948	3.29364	2.0394	21.4175	0.19689
	8					1.15	0.12	0.82	1.23657	0.0351898	2.58768	7.79259	375.13	30.7469	1.81609	34.5943									35.9948	3.29364	2.0394	21.4175	0.19689
	8					1.05	0.06	0.79	1.23657	0.0351898	2.58768	7.79259	375.13	30.7469	1.81609	34.5943									35.9948	3.29364	2.0394	21.4175	0.19689
	8					0.79	0.01	0.51	1.23657	0.0351898	2.58768	7.79259	375.13	30.7469	1.81609	34.5943									35.9948	3.29364	2.0394	21.4175	0.19689
	8					1.29	0.32	1.23	1.23657	0.0351898	2.58768	7.79259	375.13	30.7469	1.81609	34.5943									35.9948	3.29364	2.0394	21.4175	0.19689
	8	4	1	0.4	0.136706	1.81	0.12	1.19	1.75949	0.0553662	2.63381	7.62965	380.322	28.5902	1.65821	34.9294									30.5346	2.85971	1.99316	21.7524	0.276
	8					0.93	0.51	0.22	1.75949	0.0553662	2.63381	7.62965	380.322	28.5902	1.65821	34.9294									30.5346	2.85971	1.99316	21.7524	0.276
	8					1.23	0.11	1.01	1.75949	0.0553662	2.63381	7.62965	380.322	28.5902	1.65821	34.9294									30.5346	2.85971	1.99316	21.7524	0.276
	8					1.39	0.34	0.85	1.75949	0.0553662	2.63381	7.62965	380.322	28.5902	1.65821	34.9294									30.5346	2.85971	1.99316	21.7524	0.276
	8					1.47	0.39	0.95	1.75949	0.0553662	2.63381	7.62965	380.322	28.5902	1.65821	34.9294									30.5346	2.85971	1.99316	21.7524	0.276
	8					1.12	0.23	0.49	1.75949	0.0553662	2.63381	7.62965	380.322	28.5902	1.65821	34.9294									30.5346	2.85971	1.99316	21.7524	0.276
湖北黄梅县	9	1	1	0.766667	0.441667	0.98	0.17	0.87	1.0934	0.0337412	3.47409	6.10643	355.852	27.029	2.38753	40.6373									24.6662	2.9505	0.6796	12.5213	0.15087
	9					0.97	0.09	0.69	1.0934	0.0337412	3.47409	6.10643	355.852	27.029	2.38753	40.6373									24.6662	2.9505	0.6796	12.5213	0.15087
	9					0.84	0.09	0.93	1.0934	0.0337412	3.47409	6.10643	355.852	27.029	2.38753	40.6373									24.6662	2.9505	0.6796	12.5213	0.15087
	9					0.94	0.03	0.69	1.0934	0.0337412	3.47409	6.10643	355.852	27.029	2.38753	40.6373									24.6662	2.9505	0.6796	12.5213	0.15087
	9					0.89	0.02	0.55	1.0934	0.0337412	3.47409	6.10643	355.852	27.029	2.38753	40.6373									24.6662	2.9505	0.6796	12.5213	0.15087
	9					0.53	0.21	0.18	1.0934	0.0337412	3.47409	6.10643	355.852	27.029	2.38753	40.6373									24.6662	2.9505	0.6796	12.5213	0.15087
	9	2	1	0.566667	0.266667	0.92	0.16	0.72	1.25287	0.044072	5.66354	6.53477	389.178	29.8279	2.25511	38.9207									29.4337	3.507	0.666687	12.1901	0.242911
	9					0.89	0.13	0.79	1.25287	0.044072	5.66354	6.53477	389.178	29.8279	2.25511	38.9207									29.4337	3.507	0.666687	12.1901	0.242911
	9					1.08	0.14	0.62	1.25287	0.044072	5.66354	6.53477	389.178	29.8279	2.25511	38.9207									29.4337	3.507	0.666687	12.1901	0.242911
	9					0.86	0.08	0.94	1.25287	0.044072	5.66354	6.53477	389.178	29.8279	2.25511	38.9207									29.4337	3.507	0.666687	12.1901	0.242911
	9					0.92	0.13	0.92	1.25287	0.044072	5.66354	6.53477	389.178	29.8279	2.25511	38.9207									29.4337	3.507	0.666687	12.1901	0.242911
	9					0.83	0.05	0.37	1.25287	0.044072	5.66354	6.53477	389.178	29.8279	2.25511	38.9207									29.4337	3.507	0.666687	12.1901	0.242911
	9					0.74	0.11	0.5	1.25287	0.044072	5.66354	6.53477	389.178	29.8279	2.25511	38.9207									29.4337	3.507	0.666687	12.1901	0.242911
	9					0.62	0.04	0.83	1.25287	0.044072	5.66354	6.53477	389.178	29.8279	2.25511	38.9207									29.4337	3.507	0.666687	12.1901	0.242911
	9					0.82	0.04	0.44	1.25287	0.044072	5.66354	6.53477	389.178	29.8279	2.25511	38.9207									29.4337	3.507	0.666687	12.1901	0.242911
	9					0.47	0.19	0.54	1.25287	0.044072	5.66354	6.53477	389.178	29.8279	2.25511	38.9207									29.4337	3.507	0.666687	12.1901	0.242911
	9	3	1	0.733333	0.533333	0.53	0.27	0.38	0.971711	0.0304332	4.03201	5.23965	392.621	40.3016	2.4831	39.9544									20.5486	2.30648	0.784599	12.9261	0.298042
	9					0.46	0.3		0.971711	0.0304332	4.03201	5.23965	392.621	40.3016	2.4831	39.9544									20.5486	2.30648	0.784599	12.9261	0.298042
	9					0.43	0.34		0.971711	0.0304332	4.03201	5.23965	392.621	40.3016	2.4831	39.9544									20.5486	2.30648	0.784599	12.9261	0.298042
	9					0.71	0.14	0.52	0.971711	0.0304332	4.03201	5.23965	392.621	40.3016	2.4831	39.9544									20.5486	2.30648	0.784599	12.9261	0.298042
	9					0.54	0.32	0.46	0.971711	0.0304332	4.03201	5.23965	392.621	40.3016	2.4831	39.9544									20.5486	2.30648	0.784599	12.9261	0.298042
	9					0.18	0.68		0.971711	0.0304332	4.03201	5.23965	392.621	40.3016	2.4831	39.9544									20.5486	2.30648	0.784599	12.9261	0.298042
安徽东至县禾丰村	10	1	1	0.666667	0.527778	1.36	0.21	1.36	1.23282	0.0629627	2.8587	5.89325	358.254	34.3189	2.70386	37.9022									20.139	2.42512	0.61742	13.6328	0.16994
	10					1.27	0.18	1.21	1.23282	0.0629627	2.8587	5.89325	358.254	34.3189	2.70386	37.9022									20.139	2.42512	0.61742	13.6328	0.16994
	10					1.09	0.05	1	1.23282	0.0629627	2.8587	5.89325	358.254	34.3189	2.70386	37.9022									20.139	2.42512	0.61742	13.6328	0.16994
	10					1.16	0.32	0.63	1.23282	0.0629627	2.8587	5.89325	358.254	34.3189	2.70386	37.9022									20.139	2.42512	0.61742	13.6328	0.16994
	10					1.23	0.04	1.02	1.23282	0.0629627	2.8587	5.89325	358.254	34.3189	2.70386	37.9022									20.139	2.42512	0.61742	13.6328	0.16994
	10					0.88	0.17	1.29	1.23282	0.0629627	2.8587	5.89325	358.254	34.3189	2.70386	37.9022									20.139	2.42512	0.61742	13.6328	0.16994
	10					1.02	0.08	1.03	1.23282	0.0629627	2.8587	5.89325	358.254	34.3189	2.70386	37.9022									20.139	2.42512	0.61742	13.6328	0.16994
	10					0.66	0.21	1.36	1.23282	0.0629627	2.8587	5.89325	358.254	34.3189	2.70386	37.9022									20.139	2.42512	0.61742	13.6328	0.16994
	10					1.09	0.09	1.2	1.23282	0.0629627	2.8587	5.89325	358.254	34.3189	2.70386	37.9022									20.139	2.42512	0.61742	13.6328	0.16994
	10					1.02	0.08	1.34	1.23282	0.0629627	2.8587	5.89325	358.254	34.3189	2.70386	37.9022									20.139	2.42512	0.61742	13.6328	0.16994
	10	2	1	0.733333	0.561111	1.36	0.72	1.52	1.41546	0.0504729	2.74344	5.61574	392.349	35.385	1.89358	39.2633									32.7571	3.63968	0.645971	13.3737	0.167918
	10					0.89	0.29	1.51	1.41546	0.0504729	2.74344	5.61574	392.349	35.385	1.89358	39.2633									32.7571	3.63968	0.645971	13.3737	0.167918
	10					1.67	0.93	2.09	1.41546	0.0504729	2.74344	5.61574	392.349	35.385	1.89358	39.2633									32.7571	3.63968	0.645971	13.3737	0.167918
	10					1.46	0.97	2.25	1.41546	0.0504729	2.74344	5.61574	392.349	35.385	1.89358	39.2633									32.7571	3.63968	0.645971	13.3737	0.167918
	10					1.06	0.05	1.57	1.41546	0.0504729	2.74344	5.61574	392.349	35.385	1.89358	39.2633									32.7571	3.63968	0.645971	13.3737	0.167918
	10					0.96	0.11	1.28	1.41546	0.0504729	2.74344	5.61574	392.349	35.385	1.89358	39.2633									32.7571	3.63968	0.645971	13.3737	0.167918
	10					1.32	0.13	1.63	1.41546	0.0504729	2.74344	5.61574	392.349	35.385	1.89358	39.2633									32.7571	3.63968	0.645971	13.3737	0.167918
	10					1.32	0.07	1.28	1.41546	0.0504729	2.74344	5.61574	392.349	35.385	1.89358	39.2633									32.7571	3.63968	0.645971	13.3737	0.167918
	10					1.07	0.16	0.75	1.41546	0.0504729	2.74344	5.61574	392.349	35.385	1.89358	39.2633									32.7571	3.63968	0.645971	13.3737	0.167918
	10					1.43	0.26	1.78	1.41546	0.0504729	2.74344	5.61574	392.349	35.385	1.89358	39.2633									32.7571	3.63968	0.645971	13.3737	0.167918
	10	3	1	0.758621	0.606322	1.23	1.27	1.37	1.36461	0.0667125	2.80952	6.50011	380.397	32.4522	2.00171	36.4791									32.5971	3.6219	0.538553	14.7662	0.154421
	10					1.31	1.23	1.09	1.36461	0.0667125	2.80952	6.50011	380.397	32.4522	2.00171	36.4791									32.5971	3.6219	0.538553	14.7662	0.154421
	10					1.61	2.06	1.23	1.36461	0.0667125	2.80952	6.50011	380.397	32.4522	2.00171	36.4791									32.5971	3.6219	0.538553	14.7662	0.154421
	10					1.52	1.27	1.87	1.36461	0.0667125	2.80952	6.50011	380.397	32.4522	2.00171	36.4791									32.5971	3.6219	0.538553	14.7662	0.154421
	10					1.72	2.53	1.52	1.36461	0.0667125	2.80952	6.50011	380.397	32.4522	2.00171	36.4791									32.5971	3.6219	0.538553	14.7662	0.154421
	10					1.37	1.81	1.34	1.36461	0.0667125	2.80952	6.50011	380.397	32.4522	2.00171	36.4791									32.5971	3.6219	0.538553	14.7662	0.154421
	10					1.27	0.76	1.06	1.36461	0.0667125	2.80952	6.50011	380.397	32.4522	2.00171	36.4791									32.5971	3.6219	0.538553	14.7662	0.154421
	10					1.42	0.92	1.53	1.36461	0.0667125	2.80952	6.50011	380.397	32.4522	2.00171	36.4791									32.5971	3.6219	0.538553	14.7662	0.154421
	10					1.36	1.43	1.43	1.36461	0.0667125	2.80952	6.50011	380.397	32.4522	2.00171	36.4791									32.5971	3.6219	0.538553	14.7662	0.154421
	10					1.42	1.07	1.62	1.36461	0.0667125	2.80952	6.50011	380.397	32.4522	2.00171	36.4791									32.5971	3.6219	0.538553	14.7662	0.154421
四川省凉川佑君镇	11	1	1	0.7	0.4	1.14	0.41	1.55	3.31871	0.0716452	11.6127	6.20303	353.746	42.2997	1.65124	41.0403									20.2125	1.9635	0.744735	17.4333	0.247982
	11					1.07	0.32	1.32	3.31871	0.0716452	11.6127	6.20303	353.746	42.2997	1.65124	41.0403									20.2125	1.9635	0.744735	17.4333	0.247982
	11					0.92	0.73	1	3.31871	0.0716452	11.6127	6.20303	353.746	42.2997	1.65124	41.0403									20.2125	1.9635	0.744735	17.4333	0.247982
	11					0.82	0.03	1.36	3.31871	0.0716452	11.6127	6.20303	353.746	42.2997	1.65124	41.0403									20.2125	1.9635	0.744735	17.4333	0.247982
	11					0.79	0.21	1.21	3.31871	0.0716452	11.6127	6.20303	353.746	42.2997	1.65124	41.0403									20.2125	1.9635	0.744735	17.4333	0.247982
	11					0.76	0.17	1.2	3.31871	0.0716452	11.6127	6.20303	353.746	42.2997	1.65124	41.0403									20.2125	1.9635	0.744735	17.4333	0.247982
	11					0.72	0.23	0.73	3.31871	0.0716452	11.6127	6.20303	353.746	42.2997	1.65124	41.0403									20.2125	1.9635	0.744735	17.4333	0.247982
	11					0.76	0.13	1.17	3.31871	0.0716452	11.6127	6.20303	353.746	42.2997	1.65124	41.0403									20.2125	1.9635	0.744735	17.4333	0.247982
	11					0.86	0.11	1.1	3.31871	0.0716452	11.6127	6.20303	353.746	42.2997	1.65124	41.0403									20.2125	1.9635	0.744735	17.4333	0.247982
	11					0.77	0.05	1.06	3.31871	0.0716452	11.6127	6.20303	353.746	42.2997	1.65124	41.0403									20.2125	1.9635	0.744735	17.4333	0.247982
	11	2	1	0.633333	0.416667	0.79	0.24	0.71	2.94761	0.0605716	7.33003	7.3192	276.265	25.5549	1.61003	39.3926									20.7958	2.155	0.858787	18.446	0.176402
	11					0.67	0.18	0.59	2.94761	0.0605716	7.33003	7.3192	276.265	25.5549	1.61003	39.3926									20.7958	2.155	0.858787	18.446	0.176402
	11					0.94	0.29	1.01	2.94761	0.0605716	7.33003	7.3192	276.265	25.5549	1.61003	39.3926									20.7958	2.155	0.858787	18.446	0.176402
	11						0.27		2.94761	0.0605716	7.33003	7.3192	276.265	25.5549	1.61003	39.3926									20.7958	2.155	0.858787	18.446	0.176402
	11						0.23		2.94761	0.0605716	7.33003	7.3192	276.265	25.5549	1.61003	39.3926									20.7958	2.155	0.858787	18.446	0.176402
	11						0.17		2.94761	0.0605716	7.33003	7.3192	276.265	25.5549	1.61003	39.3926									20.7958	2.155	0.858787	18.446	0.176402
	11	3	2	0.8	0.4	1.17	0.09	1.03	3.27983	0.0737815	11.5434	7.10755	388.826	34.4888	2.1701	44.1718									22.9124	1.9873	0.765031	19.6436	1.17746
	11					0.92	0.08	0.82	3.27983	0.0737815	11.5434	7.10755	388.826	34.4888	2.1701	44.1718									22.9124	1.9873	0.765031	19.6436	1.17746
	11					0.72	0.26	2.09	3.27983	0.0737815	11.5434	7.10755	388.826	34.4888	2.1701	44.1718									22.9124	1.9873	0.765031	19.6436	1.17746
	11						0.16		3.27983	0.0737815	11.5434	7.10755	388.826	34.4888	2.1701	44.1718									22.9124	1.9873	0.765031	19.6436	1.17746
	11						0.41		3.27983	0.0737815	11.5434	7.10755	388.826	34.4888	2.1701	44.1718									22.9124	1.9873	0.765031	19.6436	1.17746
	11						0.17		3.27983	0.0737815	11.5434	7.10755	388.826	34.4888	2.1701	44.1718									22.9124	1.9873	0.765031	19.6436	1.17746
湖南长沙农大东沙古井	12	1	1	0.466667	0.275	1.1	0.06	0.92	0.937991	0.0512188	7.61279	5.70096	422.55	50.75	2.80823	46.6388									21.4	2.1	0.61828	16.3768	0.17438
	12					1.02	0.09	0.87	0.937991	0.0512188	7.61279	5.70096	422.55	50.75	2.80823	46.6388									21.4	2.1	0.61828	16.3768	0.17438
	12					1.23	0.07	1.38	0.937991	0.0512188	7.61279	5.70096	422.55	50.75	2.80823	46.6388									21.4	2.1	0.61828	16.3768	0.17438
	12					1.12	0.09		0.937991	0.0512188	7.61279	5.70096	422.55	50.75	2.80823	46.6388									21.4	2.1	0.61828	16.3768	0.17438
	12	2	1	0.8	0.5	1.28	0.17	2.29	1.12154	0.0536186	4.37468	5.0896	414.65	43.15	1.89704	45.82									9.2	1.6	0.668284	15.3053	0.217399
	12					1.16	0.23	2.2	1.12154	0.0536186	4.37468	5.0896	414.65	43.15	1.89704	45.82									9.2	1.6	0.668284	15.3053	0.217399
	12					1.06	0.57	1.31	1.12154	0.0536186	4.37468	5.0896	414.65	43.15	1.89704	45.82									9.2	1.6	0.668284	15.3053	0.217399
	12					1.07	0.05	0.7	1.12154	0.0536186	4.37468	5.0896	414.65	43.15	1.89704	45.82									9.2	1.6	0.668284	15.3053	0.217399
	12					0.72	0.12	1.15	1.12154	0.0536186	4.37468	5.0896	414.65	43.15	1.89704	45.82									9.2	1.6	0.668284	15.3053	0.217399
	12						0.28		1.12154	0.0536186	4.37468	5.0896	414.65	43.15	1.89704	45.82									9.2	1.6	0.668284	15.3053	0.217399
	12	3	1	0.833333	0.577778	1.72	2.43	2.41	1.37725	0.0382141	6.40846	6.68588	428.55	39.95	2.16535	27.4195									5.3	5.5	0.333792	17.4896	0.201392
	12					1.98	3.27	3.01	1.37725	0.0382141	6.40846	6.68588	428.55	39.95	2.16535	27.4195									5.3	5.5	0.333792	17.4896	0.201392
	12					2.17	3.35	2.88	1.37725	0.0382141	6.40846	6.68588	428.55	39.95	2.16535	27.4195									5.3	5.5	0.333792	17.4896	0.201392
	12					1.95	3.27	2.79	1.37725	0.0382141	6.40846	6.68588	428.55	39.95	2.16535	27.4195									5.3	5.5	0.333792	17.4896	0.201392
	12					2.62	3.57	1.228	1.37725	0.0382141	6.40846	6.68588	428.55	39.95	2.16535	27.4195									5.3	5.5	0.333792	17.4896	0.201392
	12					2.05	2.37	2.51	1.37725	0.0382141	6.40846	6.68588	428.55	39.95	2.16535	27.4195									5.3	5.5	0.333792	17.4896	0.201392
	12					1.93	4.02	1.76	1.37725	0.0382141	6.40846	6.68588	428.55	39.95	2.16535	27.4195									5.3	5.5	0.333792	17.4896	0.201392
	12					2.36	3.45	2.48	1.37725	0.0382141	6.40846	6.68588	428.55	39.95	2.16535	27.4195									5.3	5.5	0.333792	17.4896	0.201392
	12					1.72	3.07	2.59	1.37725	0.0382141	6.40846	6.68588	428.55	39.95	2.16535	27.4195									5.3	5.5	0.333792	17.4896	0.201392
	12					1.55	4.26	1.2	1.37725	0.0382141	6.40846	6.68588	428.55	39.95	2.16535	27.4195									5.3	5.5	0.333792	17.4896	0.201392
重庆岗石村岗石堡	13	1	1	0.4	0.258333				1.39879	0.0929415	3.07457	4.81235	368.601	25.9231	1.54344	48.2122									24.751	2.335	0.668216	19.4226
	13								1.39879	0.0929415	3.07457	4.81235	368.601	25.9231	1.54344	48.2122									24.751	2.335	0.668216	19.4226
	13								1.39879	0.0929415	3.07457	4.81235	368.601	25.9231	1.54344	48.2122									24.751	2.335	0.668216	19.4226
	13								1.39879	0.0929415	3.07457	4.81235	368.601	25.9231	1.54344	48.2122									24.751	2.335	0.668216	19.4226
	13								1.39879	0.0929415	3.07457	4.81235	368.601	25.9231	1.54344	48.2122									24.751	2.335	0.668216	19.4226
	13	2	1	0.666667	0.35	1.09	0.09	0.72	1.31671	0.0874594	2.93701	4.38276	386.798	34.2883	1.62926	48.5343									28.422	3.10492	0.657331	19.8081
	13					0.97	0.2	0.63	1.31671	0.0874594	2.93701	4.38276	386.798	34.2883	1.62926	48.5343									28.422	3.10492	0.657331	19.8081
	13					1.21	0.16	0.81	1.31671	0.0874594	2.93701	4.38276	386.798	34.2883	1.62926	48.5343									28.422	3.10492	0.657331	19.8081
	13						0.12		1.31671	0.0874594	2.93701	4.38276	386.798	34.2883	1.62926	48.5343									28.422	3.10492	0.657331	19.8081
	13						0.13		1.31671	0.0874594	2.93701	4.38276	386.798	34.2883	1.62926	48.5343									28.422	3.10492	0.657331	19.8081
	13						0.09		1.31671	0.0874594	2.93701	4.38276	386.798	34.2883	1.62926	48.5343									28.422	3.10492	0.657331	19.8081
	13	3	1	0.7	0.413889	1.32	0.9	1.97	1.36543	0.082597	2.79944	3.43207	396.139	46.447	2.20572	44.9526									40.4442	4.14188	1.07306	18.1888
	13					1.32	0.78	1.76	1.36543	0.082597	2.79944	3.43207	396.139	46.447	2.20572	44.9526									40.4442	4.14188	1.07306	18.1888
	13					1.51	1.26	2.34	1.36543	0.082597	2.79944	3.43207	396.139	46.447	2.20572	44.9526									40.4442	4.14188	1.07306	18.1888
	13					1.69	0.86	2.25	1.36543	0.082597	2.79944	3.43207	396.139	46.447	2.20572	44.9526									40.4442	4.14188	1.07306	18.1888
	13					1.35	0.33	1.73	1.36543	0.082597	2.79944	3.43207	396.139	46.447	2.20572	44.9526									40.4442	4.14188	1.07306	18.1888
	13					1.29	1.02	1.84	1.36543	0.082597	2.79944	3.43207	396.139	46.447	2.20572	44.9526									40.4442	4.14188	1.07306	18.1888
	13					1.21	0.07	1.98	1.36543	0.082597	2.79944	3.43207	396.139	46.447	2.20572	44.9526									40.4442	4.14188	1.07306	18.1888
	13					1.37	0.42	1.93	1.36543	0.082597	2.79944	3.43207	396.139	46.447	2.20572	44.9526									40.4442	4.14188	1.07306	18.1888
	13					1.46	0.181	1.89	1.36543	0.082597	2.79944	3.43207	396.139	46.447	2.20572	44.9526									40.4442	4.14188	1.07306	18.1888
	13					1.32	0.08	1.87	1.36543	0.082597	2.79944	3.43207	396.139	46.447	2.20572	44.9526									40.4442	4.14188	1.07306	18.1888
湖北省仙桃市	14	1	1	0.666667	0.483333	1.07	0.09	1.64	1.34354	0.0509773	4.69849	3.9394	392.206	32.8624	1.959	40.4959									18.6032	2.5368	1.15482	20.8033	0.386112
	14					0.86	0.19	0.81	1.34354	0.0509773	4.69849	3.9394	392.206	32.8624	1.959	40.4959									18.6032	2.5368	1.15482	20.8033	0.386112
	14					1.07	0.19	1.06	1.34354	0.0509773	4.69849	3.9394	392.206	32.8624	1.959	40.4959									18.6032	2.5368	1.15482	20.8033	0.386112
	14						0.22		1.34354	0.0509773	4.69849	3.9394	392.206	32.8624	1.959	40.4959									18.6032	2.5368	1.15482	20.8033	0.386112
	14						0.17		1.34354	0.0509773	4.69849	3.9394	392.206	32.8624	1.959	40.4959									18.6032	2.5368	1.15482	20.8033	0.386112
	14						0.11		1.34354	0.0509773	4.69849	3.9394	392.206	32.8624	1.959	40.4959									18.6032	2.5368	1.15482	20.8033	0.386112
	14	2	1	0.7	0.461111	1.36	0.27	1.24	1.50301	0.0529751	2.88354	1.56507	392.206	32.8624	2.08921	37.4171									14.8959	1.98612	0.453951	20.7487	0.348541
	14					0.96	0.21	0.88	1.50301	0.0529751	2.88354	1.56507	392.206	32.8624	2.08921	37.4171									14.8959	1.98612	0.453951	20.7487	0.348541
	14					1.17	0.23	1.03	1.50301	0.0529751	2.88354	1.56507	392.206	32.8624	2.08921	37.4171									14.8959	1.98612	0.453951	20.7487	0.348541
	14						0.19		1.50301	0.0529751	2.88354	1.56507	392.206	32.8624	2.08921	37.4171									14.8959	1.98612	0.453951	20.7487	0.348541
	14						0.17		1.50301	0.0529751	2.88354	1.56507	392.206	32.8624	2.08921	37.4171									14.8959	1.98612	0.453951	20.7487	0.348541
	14						0.29		1.50301	0.0529751	2.88354	1.56507	392.206	32.8624	2.08921	37.4171									14.8959	1.98612	0.453951	20.7487	0.348541
	14	3	1	1	0.580357	2.07	1.02	2.25	1.10278	0.0573319	3.81312	6.51228	392.206	32.8624	1.14294	38.7819									18.8496	2.43936	1.32944	21.2276	0.343565
	14					1.48	0.83	1.05	1.10278	0.0573319	3.81312	6.51228	392.206	32.8624	1.14294	38.7819									18.8496	2.43936	1.32944	21.2276	0.343565
	14					1.67	1.2	1.8	1.10278	0.0573319	3.81312	6.51228	392.206	32.8624	1.14294	38.7819									18.8496	2.43936	1.32944	21.2276	0.343565
	14					1.19	0.73	1.23	1.10278	0.0573319	3.81312	6.51228	392.206	32.8624	1.14294	38.7819									18.8496	2.43936	1.32944	21.2276	0.343565
	14					1.34	0.67	0.95	1.10278	0.0573319	3.81312	6.51228	392.206	32.8624	1.14294	38.7819									18.8496	2.43936	1.32944	21.2276	0.343565
	14					1.51	0.88	1.06	1.10278	0.0573319	3.81312	6.51228	392.206	32.8624	1.14294	38.7819									18.8496	2.43936	1.32944	21.2276	0.343565
	14					1.21	0.49	1.26	1.10278	0.0573319	3.81312	6.51228	392.206	32.8624	1.14294	38.7819									18.8496	2.43936	1.32944	21.2276	0.343565
	14					1.53	0.68	1.8	1.10278	0.0573319	3.81312	6.51228	392.206	32.8624	1.14294	38.7819									18.8496	2.43936	1.32944	21.2276	0.343565
	14					1.54	1.09	1.21	1.10278	0.0573319	3.81312	6.51228	392.206	32.8624	1.14294	38.7819									18.8496	2.43936	1.32944	21.2276	0.343565
	14					1.4	0.71	1.28	1.10278	0.0573319	3.81312	6.51228	392.206	32.8624	1.14294	38.7819									18.8496	2.43936	1.32944	21.2276	0.343565
湖南省桃林镇	15	1	1	0.666667	0.444444	0.71	0.16	0.86	1.03864	0.264253	6.59284	6.17024	411.7	33.4	1.95652	41.9788									10.2	1.3	0.327061	12.7053	0.20391
	15					0.74	0.18	0.43	1.03864	0.264253	6.59284	6.17024	411.7	33.4	1.95652	41.9788									10.2	1.3	0.327061	12.7053	0.20391
	15					0.9	0.21	0.79	1.03864	0.264253	6.59284	6.17024	411.7	33.4	1.95652	41.9788									10.2	1.3	0.327061	12.7053	0.20391
	15						0.17		1.03864	0.264253	6.59284	6.17024	411.7	33.4	1.95652	41.9788									10.2	1.3	0.327061	12.7053	0.20391
	15						0.21		1.03864	0.264253	6.59284	6.17024	411.7	33.4	1.95652	41.9788									10.2	1.3	0.327061	12.7053	0.20391
	15						0.19		1.03864	0.264253	6.59284	6.17024	411.7	33.4	1.95652	41.9788									10.2	1.3	0.327061	12.7053	0.20391
	15	2	1	0.433333	0.277778	0.52	0.11	0.42	1.15056	0.375631	7.47452	5.05211	409	28.1	2.05429	32.3143									18.2	2.3	0.50299	21.7218	0.142867
	15					0.48	0.17	0.48	1.15056	0.375631	7.47452	5.05211	409	28.1	2.05429	32.3143									18.2	2.3	0.50299	21.7218	0.142867
	15					0.5	0.15	0.45	1.15056	0.375631	7.47452	5.05211	409	28.1	2.05429	32.3143									18.2	2.3	0.50299	21.7218	0.142867
	15						0.14		1.15056	0.375631	7.47452	5.05211	409	28.1	2.05429	32.3143									18.2	2.3	0.50299	21.7218	0.142867
	15						0.12		1.15056	0.375631	7.47452	5.05211	409	28.1	2.05429	32.3143									18.2	2.3	0.50299	21.7218	0.142867
	15	3	1	0.566667	0.511111	0.93	0.07	0.98	1.36747	0.344032	6.90372	4.47118	421.4	27	2.25065	32.9069									20.4	2.1	0.352348	22.5407	0.238418
	15					0.69	0.16	0.62	1.36747	0.344032	6.90372	4.47118	421.4	27	2.25065	32.9069									20.4	2.1	0.352348	22.5407	0.238418
	15					0.87	0.21	0.79	1.36747	0.344032	6.90372	4.47118	421.4	27	2.25065	32.9069									20.4	2.1	0.352348	22.5407	0.238418
	15						0.22		1.36747	0.344032	6.90372	4.47118	421.4	27	2.25065	32.9069									20.4	2.1	0.352348	22.5407	0.238418
	15						0.2		1.36747	0.344032	6.90372	4.47118	421.4	27	2.25065	32.9069									20.4	2.1	0.352348	22.5407	0.238418
	15						0.19		1.36747	0.344032	6.90372	4.47118	421.4	27	2.25065	32.9069									20.4	2.1	0.352348	22.5407	0.238418
湖北省武汉	16	1	1	0.833333	0.422222	0.73	0.37	0.68	1.74465	0.0367761	3.14571	6.00393	394.109	27.2838	1.60216	36.9695									24.4052	2.8934	1.01324	25.8505	0.597894
	16					0.56	0.2	0.616	1.74465	0.0367761	3.14571	6.00393	394.109	27.2838	1.60216	36.9695									24.4052	2.8934	1.01324	25.8505	0.597894
	16					0.55	0.16	0.41	1.74465	0.0367761	3.14571	6.00393	394.109	27.2838	1.60216	36.9695									24.4052	2.8934	1.01324	25.8505	0.597894
	16					0.62	0.4		1.74465	0.0367761	3.14571	6.00393	394.109	27.2838	1.60216	36.9695									24.4052	2.8934	1.01324	25.8505	0.597894
	16	2	1	0.733333	0.588889	0.58	0.17	0.42	2.40059	0.0390711	2.94709	5.79301	397.7	32.1728	1.97483	33.6307									17.8785	2.2605	1.15277	22.5473	0.310465
	16					0.52	0.22	0.37	2.40059	0.0390711	2.94709	5.79301	397.7	32.1728	1.97483	33.6307									17.8785	2.2605	1.15277	22.5473	0.310465
	16					0.49	0.22	0.34	2.40059	0.0390711	2.94709	5.79301	397.7	32.1728	1.97483	33.6307									17.8785	2.2605	1.15277	22.5473	0.310465
	16								2.40059	0.0390711	2.94709	5.79301	397.7	32.1728	1.97483	33.6307									17.8785	2.2605	1.15277	22.5473	0.310465
	16								2.40059	0.0390711	2.94709	5.79301	397.7	32.1728	1.97483	33.6307									17.8785	2.2605	1.15277	22.5473	0.310465
	16	3	1	0.833333	0.45	1.24	0.09	1.89	1.65935	0.049907	3.13349	6.80944	378.1	29.0309	1.79899	38.7924									21.1419	2.57695	1.17154	22.1635	0.344579
	16					0.82	0.05	1.32	1.65935	0.049907	3.13349	6.80944	378.1	29.0309	1.79899	38.7924									21.1419	2.57695	1.17154	22.1635	0.344579
	16					0.91	0.04	1.36	1.65935	0.049907	3.13349	6.80944	378.1	29.0309	1.79899	38.7924									21.1419	2.57695	1.17154	22.1635	0.344579
	16					0.91	0.19	0.92	1.65935	0.049907	3.13349	6.80944	378.1	29.0309	1.79899	38.7924									21.1419	2.57695	1.17154	22.1635	0.344579
	16					1.14	0.29	0.99	1.65935	0.049907	3.13349	6.80944	378.1	29.0309	1.79899	38.7924									21.1419	2.57695	1.17154	22.1635	0.344579
	16					1.03	0.23	1.1	1.65935	0.049907	3.13349	6.80944	378.1	29.0309	1.79899	38.7924									21.1419	2.57695	1.17154	22.1635	0.344579
	16					0.71	0.08	0.83	1.65935	0.049907	3.13349	6.80944	378.1	29.0309	1.79899	38.7924									21.1419	2.57695	1.17154	22.1635	0.344579
	16					0.74	0.04	0.76	1.65935	0.049907	3.13349	6.80944	378.1	29.0309	1.79899	38.7924									21.1419	2.57695	1.17154	22.1635	0.344579
	16	4	2	0.5	0.144762	1.21	0.14	1.08	1.33862	0.046	2.704	5.58213	435.1	39.4	3.21206	42.6077									17.4	2.3	0.734073	15.6282	0.211
	16					1.08	0.21	1.26	1.33862	0.046	2.704	5.58213	435.1	39.4	3.21206	42.6077									17.4	2.3	0.734073	15.6282	0.211
	16					0.53	0.031	0.73	1.33862	0.046	2.704	5.58213	435.1	39.4	3.21206	42.6077									17.4	2.3	0.734073	15.6282	0.211
	16					0.76	0.13	0.36	1.33862	0.046	2.704	5.58213	435.1	39.4	3.21206	42.6077									17.4	2.3	0.734073	15.6282	0.211
	16						0.2		1.33862	0.046	2.704	5.58213	435.1	39.4	3.21206	42.6077									17.4	2.3	0.734073	15.6282	0.211
	16						0.33		1.33862	0.046	2.704	5.58213	435.1	39.4	3.21206	42.6077									17.4	2.3	0.734073	15.6282	0.211
	16						0.37		1.33862	0.046	2.704	5.58213	435.1	39.4	3.21206	42.6077									17.4	2.3	0.734073	15.6282	0.211
	16						0.16		1.33862	0.046	2.704	5.58213	435.1	39.4	3.21206	42.6077									17.4	2.3	0.734073	15.6282	0.211
	16						0.41		1.33862	0.046	2.704	5.58213	435.1	39.4	3.21206	42.6077									17.4	2.3	0.734073	15.6282	0.211
	16						0.12		1.33862	0.046	2.704	5.58213	435.1	39.4	3.21206	42.6077									17.4	2.3	0.734073	15.6282	0.211
浙江杭州萧山区	17	1	1	0.966667	0.705556	0.83	1.06	1.44	1.08402	0.0538327	10.8933	5.41448	385.569	35.1025	2.32753	32.2001									18.1673	2.39946	0.971485	16.3119	0.113354
	17					0.46	1.28	1.53	1.08402	0.0538327	10.8933	5.41448	385.569	35.1025	2.32753	32.2001									18.1673	2.39946	0.971485	16.3119	0.113354
	17					0.19	1.49	1.73	1.08402	0.0538327	10.8933	5.41448	385.569	35.1025	2.32753	32.2001									18.1673	2.39946	0.971485	16.3119	0.113354
	17					0.51	1.13	1.08	1.08402	0.0538327	10.8933	5.41448	385.569	35.1025	2.32753	32.2001									18.1673	2.39946	0.971485	16.3119	0.113354
	17					0.21	0.99	0.93	1.08402	0.0538327	10.8933	5.41448	385.569	35.1025	2.32753	32.2001									18.1673	2.39946	0.971485	16.3119	0.113354
	17					0.47	1.24	1.13	1.08402	0.0538327	10.8933	5.41448	385.569	35.1025	2.32753	32.2001									18.1673	2.39946	0.971485	16.3119	0.113354
	17					0.41	1.32	1.2	1.08402	0.0538327	10.8933	5.41448	385.569	35.1025	2.32753	32.2001									18.1673	2.39946	0.971485	16.3119	0.113354
	17					0.61	1.62	1.57	1.08402	0.0538327	10.8933	5.41448	385.569	35.1025	2.32753	32.2001									18.1673	2.39946	0.971485	16.3119	0.113354
	17					0.55	1.26	1.3	1.08402	0.0538327	10.8933	5.41448	385.569	35.1025	2.32753	32.2001									18.1673	2.39946	0.971485	16.3119	0.113354
	17					0.47	1.07	0.75	1.08402	0.0538327	10.8933	5.41448	385.569	35.1025	2.32753	32.2001									18.1673	2.39946	0.971485	16.3119	0.113354
	17	2	1	0.666667	0.502778	0.38	0.26	0.31	1.22969	0.0457517	5.63078	5.50272	385.461	43.8782	3.06209	38.1128									14.9563	2.05506	0.672745	16.5041	0.134411
	17					0.4	0.29	0.36	1.22969	0.0457517	5.63078	5.50272	385.461	43.8782	3.06209	38.1128									14.9563	2.05506	0.672745	16.5041	0.134411
	17					0.51	0.27	0.57	1.22969	0.0457517	5.63078	5.50272	385.461	43.8782	3.06209	38.1128									14.9563	2.05506	0.672745	16.5041	0.134411
	17					0.48	0.31		1.22969	0.0457517	5.63078	5.50272	385.461	43.8782	3.06209	38.1128									14.9563	2.05506	0.672745	16.5041	0.134411
	17					0.41	0.35		1.22969	0.0457517	5.63078	5.50272	385.461	43.8782	3.06209	38.1128									14.9563	2.05506	0.672745	16.5041	0.134411
	17					0.42	0.22		1.22969	0.0457517	5.63078	5.50272	385.461	43.8782	3.06209	38.1128									14.9563	2.05506	0.672745	16.5041	0.134411
	17	3	1	0.7	0.438889	0.12	0.17	1.41	0.937057	0.0348114	11.4239	6.03844	384.925	30.6995	2.15628	30.8737									16.8225	2.47044	0.948803	16.9008	0.120857
	17					0.97	0.13	1.12	0.937057	0.0348114	11.4239	6.03844	384.925	30.6995	2.15628	30.8737									16.8225	2.47044	0.948803	16.9008	0.120857
	17					0.53	0.19	0.46	0.937057	0.0348114	11.4239	6.03844	384.925	30.6995	2.15628	30.8737									16.8225	2.47044	0.948803	16.9008	0.120857
	17						0.16		0.937057	0.0348114	11.4239	6.03844	384.925	30.6995	2.15628	30.8737									16.8225	2.47044	0.948803	16.9008	0.120857
	17						0.18		0.937057	0.0348114	11.4239	6.03844	384.925	30.6995	2.15628	30.8737									16.8225	2.47044	0.948803	16.9008	0.120857
	17						0.11		0.937057	0.0348114	11.4239	6.03844	384.925	30.6995	2.15628	30.8737									16.8225	2.47044	0.948803	16.9008	0.120857
四川雅安名山区	18	1	1	0.931034	0.856322	1.64	0.76	1.5	0.846379	0.236273	6.31516	4.86379	376.836	33.8599	1.89293	42.8907									19.9958	6.04316	0.798437	19.6241	0.307476
	18					1.55	1.36	1.71	0.846379	0.236273	6.31516	4.86379	376.836	33.8599	1.89293	42.8907									19.9958	6.04316	0.798437	19.6241	0.307476
	18					1.37	0.83	0.99	0.846379	0.236273	6.31516	4.86379	376.836	33.8599	1.89293	42.8907									19.9958	6.04316	0.798437	19.6241	0.307476
	18					1.01	0.62	1.45	0.846379	0.236273	6.31516	4.86379	376.836	33.8599	1.89293	42.8907									19.9958	6.04316	0.798437	19.6241	0.307476
	18					1.04	0.71	1.92	0.846379	0.236273	6.31516	4.86379	376.836	33.8599	1.89293	42.8907									19.9958	6.04316	0.798437	19.6241	0.307476
	18					1.15	0.65	1.52	0.846379	0.236273	6.31516	4.86379	376.836	33.8599	1.89293	42.8907									19.9958	6.04316	0.798437	19.6241	0.307476
	18					1.14	0.39	1.45	0.846379	0.236273	6.31516	4.86379	376.836	33.8599	1.89293	42.8907									19.9958	6.04316	0.798437	19.6241	0.307476
	18					1.49	0.41	0.61	0.846379	0.236273	6.31516	4.86379	376.836	33.8599	1.89293	42.8907									19.9958	6.04316	0.798437	19.6241	0.307476
	18					1.19	0.88	1.36	0.846379	0.236273	6.31516	4.86379	376.836	33.8599	1.89293	42.8907									19.9958	6.04316	0.798437	19.6241	0.307476
	18					1.39	0.91	1.47	0.846379	0.236273	6.31516	4.86379	376.836	33.8599	1.89293	42.8907									19.9958	6.04316	0.798437	19.6241	0.307476
	18	2	1	0.766667	0.511111	0.62	0.04	1.14	1.14968	0.0407775	3.08332	6.86696	391.779	28.4833	2.05093	34.4607									25.7709	4.51952	1.99373	21.7128	0.249503
	18					0.7	0.12	1.14	1.14968	0.0407775	3.08332	6.86696	391.779	28.4833	2.05093	34.4607									25.7709	4.51952	1.99373	21.7128	0.249503
	18					0.83	0.18	1.08	1.14968	0.0407775	3.08332	6.86696	391.779	28.4833	2.05093	34.4607									25.7709	4.51952	1.99373	21.7128	0.249503
	18					0.83	0.11		1.14968	0.0407775	3.08332	6.86696	391.779	28.4833	2.05093	34.4607									25.7709	4.51952	1.99373	21.7128	0.249503
	18						0.18		1.14968	0.0407775	3.08332	6.86696	391.779	28.4833	2.05093	34.4607									25.7709	4.51952	1.99373	21.7128	0.249503
	18						0.23		1.14968	0.0407775	3.08332	6.86696	391.779	28.4833	2.05093	34.4607									25.7709	4.51952	1.99373	21.7128	0.249503
	18						0.28		1.14968	0.0407775	3.08332	6.86696	391.779	28.4833	2.05093	34.4607									25.7709	4.51952	1.99373	21.7128	0.249503
	18	3	1	0.766667	0.555556	0.41	0.29	0.88	1.10405	0.172409	2.72334	8.09816	403.089	32.5607	2.04622	41.7518									27.2403	3.91878	1.49942	25.4879	0.386989
	18					0.67	0.3	0.85	1.10405	0.172409	2.72334	8.09816	403.089	32.5607	2.04622	41.7518									27.2403	3.91878	1.49942	25.4879	0.386989
	18					0.52	0.23	0.98	1.10405	0.172409	2.72334	8.09816	403.089	32.5607	2.04622	41.7518									27.2403	3.91878	1.49942	25.4879	0.386989
	18						0.27		1.10405	0.172409	2.72334	8.09816	403.089	32.5607	2.04622	41.7518									27.2403	3.91878	1.49942	25.4879	0.386989
	18						0.21		1.10405	0.172409	2.72334	8.09816	403.089	32.5607	2.04622	41.7518									27.2403	3.91878	1.49942	25.4879	0.386989
	18						0.22		1.10405	0.172409	2.72334	8.09816	403.089	32.5607	2.04622	41.7518									27.2403	3.91878	1.49942	25.4879	0.386989
四川省简阳东溪镇万古村	19	1	1	0.7	0.411111	1.38	0.1	1.1	1.71649	0.043068	3.08886	5.70842	370.854	32.3925	2.4723	39.9395									36.0183	3.27439	1.13198	17.3918	0.832273
	19					0.96	0.13	1.08	1.71649	0.043068	3.08886	5.70842	370.854	32.3925	2.4723	39.9395									36.0183	3.27439	1.13198	17.3918	0.832273
	19					1.1	0.12	1.21	1.71649	0.043068	3.08886	5.70842	370.854	32.3925	2.4723	39.9395									36.0183	3.27439	1.13198	17.3918	0.832273
	19					0.83	0.11	0.62	1.71649	0.043068	3.08886	5.70842	370.854	32.3925	2.4723	39.9395									36.0183	3.27439	1.13198	17.3918	0.832273
	19					0.81	0.18	0.68	1.71649	0.043068	3.08886	5.70842	370.854	32.3925	2.4723	39.9395									36.0183	3.27439	1.13198	17.3918	0.832273
	19					0.99	0.13	1.1	1.71649	0.043068	3.08886	5.70842	370.854	32.3925	2.4723	39.9395									36.0183	3.27439	1.13198	17.3918	0.832273
	19					0.92	0.11	1.13	1.71649	0.043068	3.08886	5.70842	370.854	32.3925	2.4723	39.9395									36.0183	3.27439	1.13198	17.3918	0.832273
	19					0.95	0.12	1.06	1.71649	0.043068	3.08886	5.70842	370.854	32.3925	2.4723	39.9395									36.0183	3.27439	1.13198	17.3918	0.832273
	19					0.71	0.03	1.14	1.71649	0.043068	3.08886	5.70842	370.854	32.3925	2.4723	39.9395									36.0183	3.27439	1.13198	17.3918	0.832273
	19					1.04	0.15	0.88	1.71649	0.043068	3.08886	5.70842	370.854	32.3925	2.4723	39.9395									36.0183	3.27439	1.13198	17.3918	0.832273
	19	2	1	0.833333	0.627778	0.97	0.39	1.17	2.10336	0.0372665	4.89163	6.08426	372.898	30.8986	2.20988	36.3455									22.3361	2.64072	1.06623	19.4243	0.659785
	19					1.52	0.71	1.24	2.10336	0.0372665	4.89163	6.08426	372.898	30.8986	2.20988	36.3455									22.3361	2.64072	1.06623	19.4243	0.659785
	19					1.02	0.13	1.1	2.10336	0.0372665	4.89163	6.08426	372.898	30.8986	2.20988	36.3455									22.3361	2.64072	1.06623	19.4243	0.659785
	19					1.14	0.19	1.04	2.10336	0.0372665	4.89163	6.08426	372.898	30.8986	2.20988	36.3455									22.3361	2.64072	1.06623	19.4243	0.659785
	19					1.45	0.83	1.2	2.10336	0.0372665	4.89163	6.08426	372.898	30.8986	2.20988	36.3455									22.3361	2.64072	1.06623	19.4243	0.659785
	19					1.22	0.41	1.04	2.10336	0.0372665	4.89163	6.08426	372.898	30.8986	2.20988	36.3455									22.3361	2.64072	1.06623	19.4243	0.659785
	19					1.21	0.27	1.1	2.10336	0.0372665	4.89163	6.08426	372.898	30.8986	2.20988	36.3455									22.3361	2.64072	1.06623	19.4243	0.659785
	19					1.13	0.23	1.34	2.10336	0.0372665	4.89163	6.08426	372.898	30.8986	2.20988	36.3455									22.3361	2.64072	1.06623	19.4243	0.659785
	19					1.26	0.2	1.21	2.10336	0.0372665	4.89163	6.08426	372.898	30.8986	2.20988	36.3455									22.3361	2.64072	1.06623	19.4243	0.659785
	19					1.02	0.29	1.17	2.10336	0.0372665	4.89163	6.08426	372.898	30.8986	2.20988	36.3455									22.3361	2.64072	1.06623	19.4243	0.659785
	19	3	2	0.9	0.422222	0.97	0.03	0.89	1.52168	0.0372591	3.73092	4.03123	354.806	34.2621	1.65356	39.4249									19.7259	2.5618	0.763153	17.4832	0.275425
	19					1.19	0.09	0.76	1.52168	0.0372591	3.73092	4.03123	354.806	34.2621	1.65356	39.4249									19.7259	2.5618	0.763153	17.4832	0.275425
	19					0.89	0.04	1.35	1.52168	0.0372591	3.73092	4.03123	354.806	34.2621	1.65356	39.4249									19.7259	2.5618	0.763153	17.4832	0.275425
	19					0.96	0.26	1.23	1.52168	0.0372591	3.73092	4.03123	354.806	34.2621	1.65356	39.4249									19.7259	2.5618	0.763153	17.4832	0.275425
	19					0.82	0.04	0.7	1.52168	0.0372591	3.73092	4.03123	354.806	34.2621	1.65356	39.4249									19.7259	2.5618	0.763153	17.4832	0.275425
	19					0.79	0.14	0.74	1.52168	0.0372591	3.73092	4.03123	354.806	34.2621	1.65356	39.4249									19.7259	2.5618	0.763153	17.4832	0.275425
	19					0.74	0.13	0.71	1.52168	0.0372591	3.73092	4.03123	354.806	34.2621	1.65356	39.4249									19.7259	2.5618	0.763153	17.4832	0.275425
	19					0.78	0.06	0.73	1.52168	0.0372591	3.73092	4.03123	354.806	34.2621	1.65356	39.4249									19.7259	2.5618	0.763153	17.4832	0.275425
	19					0.82	0.04	0.88	1.52168	0.0372591	3.73092	4.03123	354.806	34.2621	1.65356	39.4249									19.7259	2.5618	0.763153	17.4832	0.275425
	19					0.7	0.19	0.87	1.52168	0.0372591	3.73092	4.03123	354.806	34.2621	1.65356	39.4249									19.7259	2.5618	0.763153	17.4832	0.275425
云南省丽江宁蒗宁利乡玉露村	20	1	2	0.633333	0.311111	0.79	0.14	0.61	1.23215	0.124539	3.31981	3.79982	383.724	43.1058	1.89768	45.2437									55.0237	4.79923	1.15392	12.8298	0.437958
	20					1.12	0.11	0.5	1.23215	0.124539	3.31981	3.79982	383.724	43.1058	1.89768	45.2437									55.0237	4.79923	1.15392	12.8298	0.437958
	20					0.58	0.15	0.46	1.23215	0.124539	3.31981	3.79982	383.724	43.1058	1.89768	45.2437									55.0237	4.79923	1.15392	12.8298	0.437958
	20						0.21		1.23215	0.124539	3.31981	3.79982	383.724	43.1058	1.89768	45.2437									55.0237	4.79923	1.15392	12.8298	0.437958
	20						0.34		1.23215	0.124539	3.31981	3.79982	383.724	43.1058	1.89768	45.2437									55.0237	4.79923	1.15392	12.8298	0.437958
	20						0.12		1.23215	0.124539	3.31981	3.79982	383.724	43.1058	1.89768	45.2437									55.0237	4.79923	1.15392	12.8298	0.437958
	20	2	1	0.666667	0.333333	0.3	0.17	0.25	1.6094	0.161767	6.25985	3.85195	385.755	37.0578	3.27755	49.0591									15.502	1.76868	0.963093	20.4209	0.297947
	20					0.37	0.15	0.31	1.6094	0.161767	6.25985	3.85195	385.755	37.0578	3.27755	49.0591									15.502	1.76868	0.963093	20.4209	0.297947
	20					0.31	0.12	0.28	1.6094	0.161767	6.25985	3.85195	385.755	37.0578	3.27755	49.0591									15.502	1.76868	0.963093	20.4209	0.297947
	20						0.1		1.6094	0.161767	6.25985	3.85195	385.755	37.0578	3.27755	49.0591									15.502	1.76868	0.963093	20.4209	0.297947
	20						0.12		1.6094	0.161767	6.25985	3.85195	385.755	37.0578	3.27755	49.0591									15.502	1.76868	0.963093	20.4209	0.297947
	20						0.1		1.6094	0.161767	6.25985	3.85195	385.755	37.0578	3.27755	49.0591									15.502	1.76868	0.963093	20.4209	0.297947
	20	3	1	0.5	0.294444	0.41	0.14	0.46	1.69688	0.127975	3.98971	5.57109	388.475	38.3826	2.48236	43.8917									15.192	1.83528	0.872605	21.596	0.535843
	20					0.43	0.18	0.33	1.69688	0.127975	3.98971	5.57109	388.475	38.3826	2.48236	43.8917									15.192	1.83528	0.872605	21.596	0.535843
	20					0.54	0.29	0.51	1.69688	0.127975	3.98971	5.57109	388.475	38.3826	2.48236	43.8917									15.192	1.83528	0.872605	21.596	0.535843
	20						0.09		1.69688	0.127975	3.98971	5.57109	388.475	38.3826	2.48236	43.8917									15.192	1.83528	0.872605	21.596	0.535843
	20						0.19		1.69688	0.127975	3.98971	5.57109	388.475	38.3826	2.48236	43.8917									15.192	1.83528	0.872605	21.596	0.535843
	20						0.17		1.69688	0.127975	3.98971	5.57109	388.475	38.3826	2.48236	43.8917									15.192	1.83528	0.872605	21.596	0.535843
浙江普陀区	21	1	1	0.733333	0.466667	0.79	0.16	0.8	1.88761	0.0618097	4.34264	7.03564	392.089	28.885	2.04597	42.4004									30.0741	2.9255	0.741911	28.7846	0.235492
	21					0.74	0.19	0.29	1.88761	0.0618097	4.34264	7.03564	392.089	28.885	2.04597	42.4004									30.0741	2.9255	0.741911	28.7846	0.235492
	21					0.71	0.13	0.53	1.88761	0.0618097	4.34264	7.03564	392.089	28.885	2.04597	42.4004									30.0741	2.9255	0.741911	28.7846	0.235492
	21					0.81	0.14		1.88761	0.0618097	4.34264	7.03564	392.089	28.885	2.04597	42.4004									30.0741	2.9255	0.741911	28.7846	0.235492
	21						0.24		1.88761	0.0618097	4.34264	7.03564	392.089	28.885	2.04597	42.4004									30.0741	2.9255	0.741911	28.7846	0.235492
	21						0.29		1.88761	0.0618097	4.34264	7.03564	392.089	28.885	2.04597	42.4004									30.0741	2.9255	0.741911	28.7846	0.235492
	21						0.27		1.88761	0.0618097	4.34264	7.03564	392.089	28.885	2.04597	42.4004									30.0741	2.9255	0.741911	28.7846	0.235492
	21	2	1	0.533333	0.483333	1.19	0.16	1.99	1.23908	0.0428868	6.81843	4.2158	382.59	37.71	2.55877	37.814									10.5717	1.52844	0.378917	38.6356	0.17989
	21					1.21	0.55	2.13	1.23908	0.0428868	6.81843	4.2158	382.59	37.71	2.55877	37.814									10.5717	1.52844	0.378917	38.6356	0.17989
	21					0.667	0.12	1.67	1.23908	0.0428868	6.81843	4.2158	382.59	37.71	2.55877	37.814									10.5717	1.52844	0.378917	38.6356	0.17989
	21					1.04	0.14	1.6	1.23908	0.0428868	6.81843	4.2158	382.59	37.71	2.55877	37.814									10.5717	1.52844	0.378917	38.6356	0.17989
	21					1.06	0.47		1.23908	0.0428868	6.81843	4.2158	382.59	37.71	2.55877	37.814									10.5717	1.52844	0.378917	38.6356	0.17989
	21						0.21		1.23908	0.0428868	6.81843	4.2158	382.59	37.71	2.55877	37.814									10.5717	1.52844	0.378917	38.6356	0.17989
	21	3	1	0.466667	0.351111	0.86	0.18	0.34	1.53505	0.0655005	5.31276	7.14461	378.032	27.8681	1.50857	41.3851									12.138	1.734	0.295761	33.3024	0.213898
	21					0.76	0.22	0.61	1.53505	0.0655005	5.31276	7.14461	378.032	27.8681	1.50857	41.3851									12.138	1.734	0.295761	33.3024	0.213898
	21					0.71	0.16	0.52	1.53505	0.0655005	5.31276	7.14461	378.032	27.8681	1.50857	41.3851									12.138	1.734	0.295761	33.3024	0.213898
	21						0.15		1.53505	0.0655005	5.31276	7.14461	378.032	27.8681	1.50857	41.3851									12.138	1.734	0.295761	33.3024	0.213898
	21						0.2		1.53505	0.0655005	5.31276	7.14461	378.032	27.8681	1.50857	41.3851									12.138	1.734	0.295761	33.3024	0.213898
河南安阳市	22	1	1	0.533333	0.35	1.16	0.12	1.34	1.59607	0.132601	6.47088	4.12249	426.6	36.8	2.98315	35.525									31.2	2.3	1.22063	17.3964	0.323446
	22					0.93	0.18	0.67	1.59607	0.132601	6.47088	4.12249	426.6	36.8	2.98315	35.525									31.2	2.3	1.22063	17.3964	0.323446
	22					0.77	0.16	0.87	1.59607	0.132601	6.47088	4.12249	426.6	36.8	2.98315	35.525									31.2	2.3	1.22063	17.3964	0.323446
	22								1.59607	0.132601	6.47088	4.12249	426.6	36.8	2.98315	35.525									31.2	2.3	1.22063	17.3964	0.323446
	22								1.59607	0.132601	6.47088	4.12249	426.6	36.8	2.98315	35.525									31.2	2.3	1.22063	17.3964	0.323446
	22	2	1	0.666667	0.333333	1.19	0.09	1.46	1.33796	0.147299	13.6418	4.73889	424.6	50.1	3.0131	38.0057									26.6	1.9	0.788193	18.1323	0.369084
	22					0.94	0.12	1.06	1.33796	0.147299	13.6418	4.73889	424.6	50.1	3.0131	38.0057									26.6	1.9	0.788193	18.1323	0.369084
	22					0.58	0.1	0.52	1.33796	0.147299	13.6418	4.73889	424.6	50.1	3.0131	38.0057									26.6	1.9	0.788193	18.1323	0.369084
	22					0.81	0.21		1.33796	0.147299	13.6418	4.73889	424.6	50.1	3.0131	38.0057									26.6	1.9	0.788193	18.1323	0.369084
	22					0.63	0.08		1.33796	0.147299	13.6418	4.73889	424.6	50.1	3.0131	38.0057									26.6	1.9	0.788193	18.1323	0.369084
	22						0.23		1.33796	0.147299	13.6418	4.73889	424.6	50.1	3.0131	38.0057									26.6	1.9	0.788193	18.1323	0.369084
	22	3		0	0	0	0	0	1.681	0.142295	9.4388	5.07954	418.7	44.7	2.7952	40.7758									24.8	1.8	0.890959	17.0112	0.298435
湖北省巴东县	23	1	1	0.6	0.361111	1.04	0.04	2.06	1.12635	0.316235	10.2188	6.59843	380.696	33.9629	3.00342	47.9981									15.0581	2.0914	0.727001	15.2749	0.241997
	23					0.98	0.09	2.1	1.12635	0.316235	10.2188	6.59843	380.696	33.9629	3.00342	47.9981									15.0581	2.0914	0.727001	15.2749	0.241997
	23					1.47	0.32	2.1	1.12635	0.316235	10.2188	6.59843	380.696	33.9629	3.00342	47.9981									15.0581	2.0914	0.727001	15.2749	0.241997
	23					1.41	0.59	1.9	1.12635	0.316235	10.2188	6.59843	380.696	33.9629	3.00342	47.9981									15.0581	2.0914	0.727001	15.2749	0.241997
	23					0.75	0.04	1.45	1.12635	0.316235	10.2188	6.59843	380.696	33.9629	3.00342	47.9981									15.0581	2.0914	0.727001	15.2749	0.241997
	23					0.72	0.11	0.92	1.12635	0.316235	10.2188	6.59843	380.696	33.9629	3.00342	47.9981									15.0581	2.0914	0.727001	15.2749	0.241997
	23					0.89	0.08	1.87	1.12635	0.316235	10.2188	6.59843	380.696	33.9629	3.00342	47.9981									15.0581	2.0914	0.727001	15.2749	0.241997
	23					0.99	0.19	2.06	1.12635	0.316235	10.2188	6.59843	380.696	33.9629	3.00342	47.9981									15.0581	2.0914	0.727001	15.2749	0.241997
	23	2	1	0.3	0.133333	1.02	0.06	1.35	1.48893	0.316171	13.2693	5.27761	326.109	33.9444	2.45938	48.2858									20.3984	2.47611	0.909398	15.8384	0.371967
	23					0.91	0.13	1.05	1.48893	0.316171	13.2693	5.27761	326.109	33.9444	2.45938	48.2858									20.3984	2.47611	0.909398	15.8384	0.371967
	23						0.1		1.48893	0.316171	13.2693	5.27761	326.109	33.9444	2.45938	48.2858									20.3984	2.47611	0.909398	15.8384	0.371967
	23					0.62	0.04	0.59	1.48893	0.316171	13.2693	5.27761	326.109	33.9444	2.45938	48.2858									20.3984	2.47611	0.909398	15.8384	0.371967
	23						0.08		1.48893	0.316171	13.2693	5.27761	326.109	33.9444	2.45938	48.2858									20.3984	2.47611	0.909398	15.8384	0.371967
	23	3	1	0.733333	0.422222	0.52	0.2	0.53	2.22685	0.225503	10.2741	7.06213	366.459	29.6981	2.73873	41.2968									20.0019	2.44209	1.20491	14.5294	0.363493
	23					0.49	0.21	0.46	2.22685	0.225503	10.2741	7.06213	366.459	29.6981	2.73873	41.2968									20.0019	2.44209	1.20491	14.5294	0.363493
	23					0.68	0.18	0.55	2.22685	0.225503	10.2741	7.06213	366.459	29.6981	2.73873	41.2968									20.0019	2.44209	1.20491	14.5294	0.363493
	23						0.14		2.22685	0.225503	10.2741	7.06213	366.459	29.6981	2.73873	41.2968									20.0019	2.44209	1.20491	14.5294	0.363493
	23						0.2		2.22685	0.225503	10.2741	7.06213	366.459	29.6981	2.73873	41.2968									20.0019	2.44209	1.20491	14.5294	0.363493
	23						0.22		2.22685	0.225503	10.2741	7.06213	366.459	29.6981	2.73873	41.2968									20.0019	2.44209	1.20491	14.5294	0.363493
云南香格里拉奔子栏镇	24	1	1	0.5	0.341667	0.81	0.09	1.51	1.37618	0.0381837	4.22178	4.90375	360.926	41.7924	2.44391	46.9175									107.314	8.8585	1.2272	13.2942	0.570963
	24					0.82	0.04	1.18	1.37618	0.0381837	4.22178	4.90375	360.926	41.7924	2.44391	46.9175									107.314	8.8585	1.2272	13.2942	0.570963
	24					0.95	0.05	2.02	1.37618	0.0381837	4.22178	4.90375	360.926	41.7924	2.44391	46.9175									107.314	8.8585	1.2272	13.2942	0.570963
	24					0.68	0.17	0.76	1.37618	0.0381837	4.22178	4.90375	360.926	41.7924	2.44391	46.9175									107.314	8.8585	1.2272	13.2942	0.570963
	24						0.18		1.37618	0.0381837	4.22178	4.90375	360.926	41.7924	2.44391	46.9175									107.314	8.8585	1.2272	13.2942	0.570963
	24						0.23		1.37618	0.0381837	4.22178	4.90375	360.926	41.7924	2.44391	46.9175									107.314	8.8585	1.2272	13.2942	0.570963
	24	2	1	0.4	0.323333	1.12	0.11	1.56	2.05641	0.0504429	5.08401	7.15187	388.237	25.7152	1.92282	38.2409									37.3306	2.07392	0.811783	13.883	0.296541
	24					0.77	0.06	0.91	2.05641	0.0504429	5.08401	7.15187	388.237	25.7152	1.92282	38.2409									37.3306	2.07392	0.811783	13.883	0.296541
	24					0.95	0.25	1.24	2.05641	0.0504429	5.08401	7.15187	388.237	25.7152	1.92282	38.2409									37.3306	2.07392	0.811783	13.883	0.296541
	24						0.17		2.05641	0.0504429	5.08401	7.15187	388.237	25.7152	1.92282	38.2409									37.3306	2.07392	0.811783	13.883	0.296541
	24						0.12		2.05641	0.0504429	5.08401	7.15187	388.237	25.7152	1.92282	38.2409									37.3306	2.07392	0.811783	13.883	0.296541
	24						0.06		2.05641	0.0504429	5.08401	7.15187	388.237	25.7152	1.92282	38.2409									37.3306	2.07392	0.811783	13.883	0.296541
	24	3	1	0.6	0.394444	0.65	0.05	1.48	1.38557	0.0520286	3.0926	5.99786	387.946	26.1638	2.00514	38.9983									63.8459	4.86024	1.33884	14.2197	0.208445
	24					0.53	0.13	1.37	1.38557	0.0520286	3.0926	5.99786	387.946	26.1638	2.00514	38.9983									63.8459	4.86024	1.33884	14.2197	0.208445
	24					0.77	0.17	1.59	1.38557	0.0520286	3.0926	5.99786	387.946	26.1638	2.00514	38.9983									63.8459	4.86024	1.33884	14.2197	0.208445
	24						0.21		1.38557	0.0520286	3.0926	5.99786	387.946	26.1638	2.00514	38.9983									63.8459	4.86024	1.33884	14.2197	0.208445
	24						0.22		1.38557	0.0520286	3.0926	5.99786	387.946	26.1638	2.00514	38.9983									63.8459	4.86024	1.33884	14.2197	0.208445
	24						0.2		1.38557	0.0520286	3.0926	5.99786	387.946	26.1638	2.00514	38.9983									63.8459	4.86024	1.33884	14.2197	0.208445
湖北孝感市小河镇	25	1	1	0.833333	0.444444	0.49	0.26	0.91	2.36329	0.0492205	8.12022	6.06719	392.9	47.5	2.10774	41.1619									14.3	1.7	0.922488	18.0026	0.180383
	25					0.4	0.17	0.51	2.36329	0.0492205	8.12022	6.06719	392.9	47.5	2.10774	41.1619									14.3	1.7	0.922488	18.0026	0.180383
	25					0.38	0.29	0.68	2.36329	0.0492205	8.12022	6.06719	392.9	47.5	2.10774	41.1619									14.3	1.7	0.922488	18.0026	0.180383
	25					0.5	0.3		2.36329	0.0492205	8.12022	6.06719	392.9	47.5	2.10774	41.1619									14.3	1.7	0.922488	18.0026	0.180383
	25					0.23	0.31		2.36329	0.0492205	8.12022	6.06719	392.9	47.5	2.10774	41.1619									14.3	1.7	0.922488	18.0026	0.180383
	25	2	1	0.633333	0.438889	0.63	0.2	1.02	1.2723	0.0524978	3.65769	3.03587	369.6	26.6	1.97152	41.266									13.3	1.6	0.827211	17.2095	0.539845
	25					0.52	0.2	0.41	1.2723	0.0524978	3.65769	3.03587	369.6	26.6	1.97152	41.266									13.3	1.6	0.827211	17.2095	0.539845
	25					0.46	0.18		1.2723	0.0524978	3.65769	3.03587	369.6	26.6	1.97152	41.266									13.3	1.6	0.827211	17.2095	0.539845
	25					0.7	0.23	0.82	1.2723	0.0524978	3.65769	3.03587	369.6	26.6	1.97152	41.266									13.3	1.6	0.827211	17.2095	0.539845
	25					0.5	0.38		1.2723	0.0524978	3.65769	3.03587	369.6	26.6	1.97152	41.266									13.3	1.6	0.827211	17.2095	0.539845
	25					0.47	0.21		1.2723	0.0524978	3.65769	3.03587	369.6	26.6	1.97152	41.266									13.3	1.6	0.827211	17.2095	0.539845
	25	3	1	0.666667	0.383333	0.94	0.02	1.76	1.8848	0.066237	3.50213	5.8533	382.2	40.2	1.87939	25.4965									22.2	2.5	1.2255	15.1711	0.668008
	25					1.03	0.04	1.38	1.8848	0.066237	3.50213	5.8533	382.2	40.2	1.87939	25.4965									22.2	2.5	1.2255	15.1711	0.668008
	25					0.65	0.27	0.92	1.8848	0.066237	3.50213	5.8533	382.2	40.2	1.87939	25.4965									22.2	2.5	1.2255	15.1711	0.668008
	25					0.46	0.19		1.8848	0.066237	3.50213	5.8533	382.2	40.2	1.87939	25.4965									22.2	2.5	1.2255	15.1711	0.668008
	25						0.23		1.8848	0.066237	3.50213	5.8533	382.2	40.2	1.87939	25.4965									22.2	2.5	1.2255	15.1711	0.668008
	25					0.48	0.19		1.8848	0.066237	3.50213	5.8533	382.2	40.2	1.87939	25.4965									22.2	2.5	1.2255	15.1711	0.668008
	25						0.16		1.8848	0.066237	3.50213	5.8533	382.2	40.2	1.87939	25.4965									22.2	2.5	1.2255	15.1711	0.668008
	25	4	1	0.666667	0.461111	0.84	0.07	0.76	1.84013	0.0559851	5.09335	4.98545	381.567	38.1	1.98622	35.9748									16.6	1.93333	0.991733	16.7944	0.462745
	25					0.68	0.14	0.54	1.84013	0.0559851	5.09335	4.98545	381.567	38.1	1.98622	35.9748									16.6	1.93333	0.991733	16.7944	0.462745
	25					0.55	0.19	0.46	1.84013	0.0559851	5.09335	4.98545	381.567	38.1	1.98622	35.9748									16.6	1.93333	0.991733	16.7944	0.462745
	25						0.27		1.84013	0.0559851	5.09335	4.98545	381.567	38.1	1.98622	35.9748									16.6	1.93333	0.991733	16.7944	0.462745
	25						0.32		1.84013	0.0559851	5.09335	4.98545	381.567	38.1	1.98622	35.9748									16.6	1.93333	0.991733	16.7944	0.462745
	25						0.18		1.84013	0.0559851	5.09335	4.98545	381.567	38.1	1.98622	35.9748									16.6	1.93333	0.991733	16.7944	0.462745
	25						0.16		1.84013	0.0559851	5.09335	4.98545	381.567	38.1	1.98622	35.9748									16.6	1.93333	0.991733	16.7944	0.462745
湖南衡山县	26	1	1	0.566667	0.344444	0.63	0.19	0.78	1.63434	0.292142	8.40823	4.31611	439.8	39	2.94437	37.724									27.1	3	1.12906	17.0818	0.17438
	26					0.89	0.1	1.04	1.63434	0.292142	8.40823	4.31611	439.8	39	2.94437	37.724									27.1	3	1.12906	17.0818	0.17438
	26					0.61	0.13	0.73	1.63434	0.292142	8.40823	4.31611	439.8	39	2.94437	37.724									27.1	3	1.12906	17.0818	0.17438
	26					0.59	0.1		1.63434	0.292142	8.40823	4.31611	439.8	39	2.94437	37.724									27.1	3	1.12906	17.0818	0.17438
	26						0.23		1.63434	0.292142	8.40823	4.31611	439.8	39	2.94437	37.724									27.1	3	1.12906	17.0818	0.17438
	26						0.14		1.63434	0.292142	8.40823	4.31611	439.8	39	2.94437	37.724									27.1	3	1.12906	17.0818	0.17438
	26						0.22		1.63434	0.292142	8.40823	4.31611	439.8	39	2.94437	37.724									27.1	3	1.12906	17.0818	0.17438
	26	2	1	0.7	0.488889	0.53	0.12	0.67	1.39287	0.135528	4.84733	6.77947	372.7	38.9	1.92623	40.2549									24.2	2.8	1.46755	17.5632	0.217408
	26					0.99	0.16	1.55	1.39287	0.135528	4.84733	6.77947	372.7	38.9	1.92623	40.2549									24.2	2.8	1.46755	17.5632	0.217408
	26					1.12	0.31	2.18	1.39287	0.135528	4.84733	6.77947	372.7	38.9	1.92623	40.2549									24.2	2.8	1.46755	17.5632	0.217408
	26					1.46	0.04	2.04	1.39287	0.135528	4.84733	6.77947	372.7	38.9	1.92623	40.2549									24.2	2.8	1.46755	17.5632	0.217408
	26						0.21		1.39287	0.135528	4.84733	6.77947	372.7	38.9	1.92623	40.2549									24.2	2.8	1.46755	17.5632	0.217408
	26						0.14		1.39287	0.135528	4.84733	6.77947	372.7	38.9	1.92623	40.2549									24.2	2.8	1.46755	17.5632	0.217408
	26	3	1	0.733333	0.35	1.28	0.07	1.58	1.75316	0.0409502	3.81129	6.33195	428.1	35.6	2.10983	37.2874									22.4	2.7	1.19238	18.152	0.201392
	26					1.27	0.09	1.2	1.75316	0.0409502	3.81129	6.33195	428.1	35.6	2.10983	37.2874									22.4	2.7	1.19238	18.152	0.201392
	26					1.03	0.11	1.26	1.75316	0.0409502	3.81129	6.33195	428.1	35.6	2.10983	37.2874									22.4	2.7	1.19238	18.152	0.201392
	26					0.97	0.04	1	1.75316	0.0409502	3.81129	6.33195	428.1	35.6	2.10983	37.2874									22.4	2.7	1.19238	18.152	0.201392
	26					0.76	0.05	0.62	1.75316	0.0409502	3.81129	6.33195	428.1	35.6	2.10983	37.2874									22.4	2.7	1.19238	18.152	0.201392
广东省翁城县	27	1	1	0.633333	0.356667	0.65	0.28		1.36393	0.048332	3.47688	6.64713	431.2	42.7	2.18732	43.7328									29.5	3	1.32126	12.2269	0.31094
	27					0.331	0.2		1.36393	0.048332	3.47688	6.64713	431.2	42.7	2.18732	43.7328									29.5	3	1.32126	12.2269	0.31094
	27					0.43	0.19		1.36393	0.048332	3.47688	6.64713	431.2	42.7	2.18732	43.7328									29.5	3	1.32126	12.2269	0.31094
	27						0.17		1.36393	0.048332	3.47688	6.64713	431.2	42.7	2.18732	43.7328									29.5	3	1.32126	12.2269	0.31094
	27						0.2		1.36393	0.048332	3.47688	6.64713	431.2	42.7	2.18732	43.7328									29.5	3	1.32126	12.2269	0.31094
	27						0.17		1.36393	0.048332	3.47688	6.64713	431.2	42.7	2.18732	43.7328									29.5	3	1.32126	12.2269	0.31094
	27	2	1	0.633333	0.433333	0.42	0.21		0.878522	0.0479335	4.58942	5.15526	401.9	33.3	2.35702	50.8046									18.1	2.3	1.01344	13.515	0.174881
	27					0.37	0.12		0.878522	0.0479335	4.58942	5.15526	401.9	33.3	2.35702	50.8046									18.1	2.3	1.01344	13.515	0.174881
	27					0.33	0.12		0.878522	0.0479335	4.58942	5.15526	401.9	33.3	2.35702	50.8046									18.1	2.3	1.01344	13.515	0.174881
	27						0.16		0.878522	0.0479335	4.58942	5.15526	401.9	33.3	2.35702	50.8046									18.1	2.3	1.01344	13.515	0.174881
	27						0.2		0.878522	0.0479335	4.58942	5.15526	401.9	33.3	2.35702	50.8046									18.1	2.3	1.01344	13.515	0.174881
	27						0.13		0.878522	0.0479335	4.58942	5.15526	401.9	33.3	2.35702	50.8046									18.1	2.3	1.01344	13.515	0.174881
	27	3	1	0.666667	0.35	0.81	0.11		1.0126	0.0476579	3.02631	5.60561	391.6	36.8	1.9086	45.1529									16.5	2.1	1.02681	13.7358	0.160874
	27					0.42	0.23		1.0126	0.0476579	3.02631	5.60561	391.6	36.8	1.9086	45.1529									16.5	2.1	1.02681	13.7358	0.160874
	27					0.59	0.21		1.0126	0.0476579	3.02631	5.60561	391.6	36.8	1.9086	45.1529									16.5	2.1	1.02681	13.7358	0.160874
	27						0.16		1.0126	0.0476579	3.02631	5.60561	391.6	36.8	1.9086	45.1529									16.5	2.1	1.02681	13.7358	0.160874
	27						0.19		1.0126	0.0476579	3.02631	5.60561	391.6	36.8	1.9086	45.1529									16.5	2.1	1.02681	13.7358	0.160874
	27						0.12		1.0126	0.0476579	3.02631	5.60561	391.6	36.8	1.9086	45.1529									16.5	2.1	1.02681	13.7358	0.160874
河北保定	28	1	1	0.433333	0.270556	1.13	0.05	1.49	1.74012	0.045779	8.17274	1.48099	399.3	56.1	2.81902	32.4262									25	1.3	1.8703	16.9043	0.271923
	28					1.29	0.07	1.88	1.74012	0.045779	8.17274	1.48099	399.3	56.1	2.81902	32.4262									25	1.3	1.8703	16.9043	0.271923
	28					1.61	0.08	1.75	1.74012	0.045779	8.17274	1.48099	399.3	56.1	2.81902	32.4262									25	1.3	1.8703	16.9043	0.271923
	28					1.43	0.13	1.28	1.74012	0.045779	8.17274	1.48099	399.3	56.1	2.81902	32.4262									25	1.3	1.8703	16.9043	0.271923
	28					1.37	0.04	0.89	1.74012	0.045779	8.17274	1.48099	399.3	56.1	2.81902	32.4262									25	1.3	1.8703	16.9043	0.271923
	28					0.86	0.03	1.17	1.74012	0.045779	8.17274	1.48099	399.3	56.1	2.81902	32.4262									25	1.3	1.8703	16.9043	0.271923
	28	2	1	0.4	0.266667	0.32	0.13		2.30973	0.0519148	18.9443	3.77484	405.2	42.9	4.81862	43.8284									30	1.8	2.18983	17.416	0.448805
	28					0.29	0.17		2.30973	0.0519148	18.9443	3.77484	405.2	42.9	4.81862	43.8284									30	1.8	2.18983	17.416	0.448805
	28					0.37	0.31		2.30973	0.0519148	18.9443	3.77484	405.2	42.9	4.81862	43.8284									30	1.8	2.18983	17.416	0.448805
	28						0.33		2.30973	0.0519148	18.9443	3.77484	405.2	42.9	4.81862	43.8284									30	1.8	2.18983	17.416	0.448805
	28						0.47		2.30973	0.0519148	18.9443	3.77484	405.2	42.9	4.81862	43.8284									30	1.8	2.18983	17.416	0.448805
	28						0.25		2.30973	0.0519148	18.9443	3.77484	405.2	42.9	4.81862	43.8284									30	1.8	2.18983	17.416	0.448805
	28	3	1	0.633333	0.392778	0.51	0.18		0.996467	0.0282773	2.68106	4.40787	401.3	40.7	3.10917	33.8812									20.6	1.2	1.3231	17.048	0.362963
	28					0.5	0.24		0.996467	0.0282773	2.68106	4.40787	401.3	40.7	3.10917	33.8812									20.6	1.2	1.3231	17.048	0.362963
	28					0.34	0.13		0.996467	0.0282773	2.68106	4.40787	401.3	40.7	3.10917	33.8812									20.6	1.2	1.3231	17.048	0.362963
	28					0.43	0.17		0.996467	0.0282773	2.68106	4.40787	401.3	40.7	3.10917	33.8812									20.6	1.2	1.3231	17.048	0.362963
	28						0.24		0.996467	0.0282773	2.68106	4.40787	401.3	40.7	3.10917	33.8812									20.6	1.2	1.3231	17.048	0.362963
	28						0.23		0.996467	0.0282773	2.68106	4.40787	401.3	40.7	3.10917	33.8812									20.6	1.2	1.3231	17.048	0.362963
河北邯郸岖磁县	29	1	1	0.666667	0.35	0.71	0.28	0.666667	1.19524	0.136223	4.97439	5.10983	442.6	42.1	2.74634	35.6847									22.1	1.3	0.643181	17.7955	0.262919
	29					0.43	0.18	0.26	1.19524	0.136223	4.97439	5.10983	442.6	42.1	2.74634	35.6847									22.1	1.3	0.643181	17.7955	0.262919
	29					0.58	0.26	0.68	1.19524	0.136223	4.97439	5.10983	442.6	42.1	2.74634	35.6847									22.1	1.3	0.643181	17.7955	0.262919
	29								1.19524	0.136223	4.97439	5.10983	442.6	42.1	2.74634	35.6847									22.1	1.3	0.643181	17.7955	0.262919
	29								1.19524	0.136223	4.97439	5.10983	442.6	42.1	2.74634	35.6847									22.1	1.3	0.643181	17.7955	0.262919
	29	2	2	0.766667	0.366667	0.66	0.33	0.69	1.56711	0.159406	5.01005	6.82167	405.6	36.2	1.5852	34.514									20.8	1	0.545833	17.968	0.310002
	29					0.6	0.34	0.51	1.56711	0.159406	5.01005	6.82167	405.6	36.2	1.5852	34.514									20.8	1	0.545833	17.968	0.310002
	29					0.63	0.3	0.72	1.56711	0.159406	5.01005	6.82167	405.6	36.2	1.5852	34.514									20.8	1	0.545833	17.968	0.310002
	29						0.22		1.56711	0.159406	5.01005	6.82167	405.6	36.2	1.5852	34.514									20.8	1	0.545833	17.968	0.310002
	29						0.21		1.56711	0.159406	5.01005	6.82167	405.6	36.2	1.5852	34.514									20.8	1	0.545833	17.968	0.310002
	29						0.22		1.56711	0.159406	5.01005	6.82167	405.6	36.2	1.5852	34.514									20.8	1	0.545833	17.968	0.310002
	29						0.3		1.56711	0.159406	5.01005	6.82167	405.6	36.2	1.5852	34.514									20.8	1	0.545833	17.968	0.310002
	29	3	2	0.733333	0.361111	0.64	0.12	0.77	1.09653	0.160718	6.34599	5.15775	417.9	36.5	2.3715	30.6705									22.3	1.4	0.585553	17.7104	0.216399
	29					1.02	0.14	0.7	1.09653	0.160718	6.34599	5.15775	417.9	36.5	2.3715	30.6705									22.3	1.4	0.585553	17.7104	0.216399
	29					0.67	0.2	0.73	1.09653	0.160718	6.34599	5.15775	417.9	36.5	2.3715	30.6705									22.3	1.4	0.585553	17.7104	0.216399
	29						0.23		1.09653	0.160718	6.34599	5.15775	417.9	36.5	2.3715	30.6705									22.3	1.4	0.585553	17.7104	0.216399
	29						0.19		1.09653	0.160718	6.34599	5.15775	417.9	36.5	2.3715	30.6705									22.3	1.4	0.585553	17.7104	0.216399
	29						0.25		1.09653	0.160718	6.34599	5.15775	417.9	36.5	2.3715	30.6705									22.3	1.4	0.585553	17.7104	0.216399
	29						0.23		1.09653	0.160718	6.34599	5.15775	417.9	36.5	2.3715	30.6705									22.3	1.4	0.585553	17.7104	0.216399
河南省西平县	30	1	1	0.92	0.72	2.14	5.63	1.87	1.69255	0.0871121	6.27007	6.12356	398.6	39.5	1.36739	34.7205									20.4	2.5	1.46325	21.7434	0.382972
	30					1.37	4.32	1.6	1.69255	0.0871121	6.27007	6.12356	398.6	39.5	1.36739	34.7205									20.4	2.5	1.46325	21.7434	0.382972
	30					2.04	4.06	1.92	1.69255	0.0871121	6.27007	6.12356	398.6	39.5	1.36739	34.7205									20.4	2.5	1.46325	21.7434	0.382972
	30					1.86	4.73	3.07	1.69255	0.0871121	6.27007	6.12356	398.6	39.5	1.36739	34.7205									20.4	2.5	1.46325	21.7434	0.382972
	30					1.57	5.63	1.73	1.69255	0.0871121	6.27007	6.12356	398.6	39.5	1.36739	34.7205									20.4	2.5	1.46325	21.7434	0.382972
	30					2.07	2.73	1.74	1.69255	0.0871121	6.27007	6.12356	398.6	39.5	1.36739	34.7205									20.4	2.5	1.46325	21.7434	0.382972
	30					1.69	3.63	2.17	1.69255	0.0871121	6.27007	6.12356	398.6	39.5	1.36739	34.7205									20.4	2.5	1.46325	21.7434	0.382972
	30					1.74	3.55	1.73	1.69255	0.0871121	6.27007	6.12356	398.6	39.5	1.36739	34.7205									20.4	2.5	1.46325	21.7434	0.382972
	30					1.57	3.63	2	1.69255	0.0871121	6.27007	6.12356	398.6	39.5	1.36739	34.7205									20.4	2.5	1.46325	21.7434	0.382972
	30					1.74	2.07	1.52	1.69255	0.0871121	6.27007	6.12356	398.6	39.5	1.36739	34.7205									20.4	2.5	1.46325	21.7434	0.382972
	30	2	2	0.566667	0.121429	0.87	0.43	0.6	1.62577	0.0485727	2.67412	5.28615	356.8	31.6	1.22145	36.1374									29.6	3.5	1.13492	20.7737	0.625908
	30					0.82	0.35	0.42	1.62577	0.0485727	2.67412	5.28615	356.8	31.6	1.22145	36.1374									29.6	3.5	1.13492	20.7737	0.625908
	30					0.83	0.27	0.92	1.62577	0.0485727	2.67412	5.28615	356.8	31.6	1.22145	36.1374									29.6	3.5	1.13492	20.7737	0.625908
	30					0.89	0.14	0.81	1.62577	0.0485727	2.67412	5.28615	356.8	31.6	1.22145	36.1374									29.6	3.5	1.13492	20.7737	0.625908
	30					1.09	0.02	0.98	1.62577	0.0485727	2.67412	5.28615	356.8	31.6	1.22145	36.1374									29.6	3.5	1.13492	20.7737	0.625908
	30					0.72	0.5	0.61	1.62577	0.0485727	2.67412	5.28615	356.8	31.6	1.22145	36.1374									29.6	3.5	1.13492	20.7737	0.625908
	30					0.76	0.24	0.37	1.62577	0.0485727	2.67412	5.28615	356.8	31.6	1.22145	36.1374									29.6	3.5	1.13492	20.7737	0.625908
	30					0.71	0.39	0.68	1.62577	0.0485727	2.67412	5.28615	356.8	31.6	1.22145	36.1374									29.6	3.5	1.13492	20.7737	0.625908
	30					0.68	0.29	0.46	1.62577	0.0485727	2.67412	5.28615	356.8	31.6	1.22145	36.1374									29.6	3.5	1.13492	20.7737	0.625908
	30					0.59	0.03	0.69	1.62577	0.0485727	2.67412	5.28615	356.8	31.6	1.22145	36.1374									29.6	3.5	1.13492	20.7737	0.625908
	30	3	1	0.966667	0.488889	1.12	0.32	1.44	0.841381	0.133394	2.48349	6.26527	419.3	31.5	1.58363	43.2238									31.3	3.6	1.06191	19.4083	0.645891
	30					1.07	0.19	1.49	0.841381	0.133394	2.48349	6.26527	419.3	31.5	1.58363	43.2238									31.3	3.6	1.06191	19.4083	0.645891
	30					0.53	0.2	0.86	0.841381	0.133394	2.48349	6.26527	419.3	31.5	1.58363	43.2238									31.3	3.6	1.06191	19.4083	0.645891
浙江永和镇	31	1	1	0.633333	0.433333	0.34	0.31	0.68	1.65657	0.110594	3.0963	7.87366	378.156	30.5371	1.51696	32.1233									18.1898	2.37258	0.435235	18.5016	0.126359
	31					0.2	0.32	0.54	1.65657	0.110594	3.0963	7.87366	378.156	30.5371	1.51696	32.1233									18.1898	2.37258	0.435235	18.5016	0.126359
	31					0.31	0.2	0.37	1.65657	0.110594	3.0963	7.87366	378.156	30.5371	1.51696	32.1233									18.1898	2.37258	0.435235	18.5016	0.126359
	31						0.12		1.65657	0.110594	3.0963	7.87366	378.156	30.5371	1.51696	32.1233									18.1898	2.37258	0.435235	18.5016	0.126359
	31						0.2		1.65657	0.110594	3.0963	7.87366	378.156	30.5371	1.51696	32.1233									18.1898	2.37258	0.435235	18.5016	0.126359
	31						0.16		1.65657	0.110594	3.0963	7.87366	378.156	30.5371	1.51696	32.1233									18.1898	2.37258	0.435235	18.5016	0.126359
	31						0.2		1.65657	0.110594	3.0963	7.87366	378.156	30.5371	1.51696	32.1233									18.1898	2.37258	0.435235	18.5016	0.126359
	31	2	1	0.733333	0.502778	0.35	0.12	0.51	1.61871	0.0920156	2.97974	6.46023	383.702	28.8026	1.8206	38.9527									13.3155	1.6947	0.281828	32.5035	0.32596
	31					0.3	0.2	0.57	1.61871	0.0920156	2.97974	6.46023	383.702	28.8026	1.8206	38.9527									13.3155	1.6947	0.281828	32.5035	0.32596
	31					0.33	0.2	0.43	1.61871	0.0920156	2.97974	6.46023	383.702	28.8026	1.8206	38.9527									13.3155	1.6947	0.281828	32.5035	0.32596
	31						0.19		1.61871	0.0920156	2.97974	6.46023	383.702	28.8026	1.8206	38.9527									13.3155	1.6947	0.281828	32.5035	0.32596
	31						0.19		1.61871	0.0920156	2.97974	6.46023	383.702	28.8026	1.8206	38.9527									13.3155	1.6947	0.281828	32.5035	0.32596
	31						0.2		1.61871	0.0920156	2.97974	6.46023	383.702	28.8026	1.8206	38.9527									13.3155	1.6947	0.281828	32.5035	0.32596
	31	3	1	0.866667	0.594444	0.7	0.21	1.04	0.985431	0.188538	3.75855	5.64616	395.396	38.7719	2.25897	44.7836									21.9656	3.01725	0.674562	20.6998	0.319008
	31					0.47	0.15	0.64	0.985431	0.188538	3.75855	5.64616	395.396	38.7719	2.25897	44.7836									21.9656	3.01725	0.674562	20.6998	0.319008
	31					0.56	0.19	0.42	0.985431	0.188538	3.75855	5.64616	395.396	38.7719	2.25897	44.7836									21.9656	3.01725	0.674562	20.6998	0.319008
	31						0.34		0.985431	0.188538	3.75855	5.64616	395.396	38.7719	2.25897	44.7836									21.9656	3.01725	0.674562	20.6998	0.319008
	31						0.18		0.985431	0.188538	3.75855	5.64616	395.396	38.7719	2.25897	44.7836									21.9656	3.01725	0.674562	20.6998	0.319008
	31						0.17		0.985431	0.188538	3.75855	5.64616	395.396	38.7719	2.25897	44.7836									21.9656	3.01725	0.674562	20.6998	0.319008
河南许昌长葛双泊河边	32	1	1	0.666667	0.544444	1.06	0.04	1.71	1.07464	0.0850698	3.32649	4.92266	416.2	39.2	1.65096	35.6558									17.1	1.7	0.430189	18.1134	0.233963
	32					1.32	0.08	1.8	1.07464	0.0850698	3.32649	4.92266	416.2	39.2	1.65096	35.6558									17.1	1.7	0.430189	18.1134	0.233963
	32					1.51	0.49	1.62	1.07464	0.0850698	3.32649	4.92266	416.2	39.2	1.65096	35.6558									17.1	1.7	0.430189	18.1134	0.233963
	32					1.24	0.11	1.13	1.07464	0.0850698	3.32649	4.92266	416.2	39.2	1.65096	35.6558									17.1	1.7	0.430189	18.1134	0.233963
	32					1.07	0.16	1.59	1.07464	0.0850698	3.32649	4.92266	416.2	39.2	1.65096	35.6558									17.1	1.7	0.430189	18.1134	0.233963
	32					0.8	0.07	1.15	1.07464	0.0850698	3.32649	4.92266	416.2	39.2	1.65096	35.6558									17.1	1.7	0.430189	18.1134	0.233963
	32	2	1	0.9	0.772222	1.21	0.07	1.23	1.20404	0.0578706	2.65344	3.91592	424.1	37.8	1.32808	23.1576									14.8	1	0.316324	16.4959	0.169919
	32					1.26	0.1	2.49	1.20404	0.0578706	2.65344	3.91592	424.1	37.8	1.32808	23.1576									14.8	1	0.316324	16.4959	0.169919
	32					1.31	0.34	1.17	1.20404	0.0578706	2.65344	3.91592	424.1	37.8	1.32808	23.1576									14.8	1	0.316324	16.4959	0.169919
	32					0.62	0.18		1.20404	0.0578706	2.65344	3.91592	424.1	37.8	1.32808	23.1576									14.8	1	0.316324	16.4959	0.169919
	32					0.51	0.26		1.20404	0.0578706	2.65344	3.91592	424.1	37.8	1.32808	23.1576									14.8	1	0.316324	16.4959	0.169919
	32					0.65	0.19		1.20404	0.0578706	2.65344	3.91592	424.1	37.8	1.32808	23.1576									14.8	1	0.316324	16.4959	0.169919
	32						0.29		1.20404	0.0578706	2.65344	3.91592	424.1	37.8	1.32808	23.1576									14.8	1	0.316324	16.4959	0.169919
	32						0.26		1.20404	0.0578706	2.65344	3.91592	424.1	37.8	1.32808	23.1576									14.8	1	0.316324	16.4959	0.169919
	32	3	1	0.794118	0.608824	0.49	0.26	0.57	1.49363	0.163241	2.66743	3.66986	424.6	34.3	1.22626	27.6495									21.1	1.7	0.429847	16.0553	0.194389
	32					1.27	0.31	2.17	1.49363	0.163241	2.66743	3.66986	424.6	34.3	1.22626	27.6495									21.1	1.7	0.429847	16.0553	0.194389
	32					1.41	0.33	1.21	1.49363	0.163241	2.66743	3.66986	424.6	34.3	1.22626	27.6495									21.1	1.7	0.429847	16.0553	0.194389
	32					0.66	0.11	2.53	1.49363	0.163241	2.66743	3.66986	424.6	34.3	1.22626	27.6495									21.1	1.7	0.429847	16.0553	0.194389
	32					1.13	0.03	0.7	1.49363	0.163241	2.66743	3.66986	424.6	34.3	1.22626	27.6495									21.1	1.7	0.429847	16.0553	0.194389
	32					1.24	0.14	1.1	1.49363	0.163241	2.66743	3.66986	424.6	34.3	1.22626	27.6495									21.1	1.7	0.429847	16.0553	0.194389
	32					1.44	0.04	1.91	1.49363	0.163241	2.66743	3.66986	424.6	34.3	1.22626	27.6495									21.1	1.7	0.429847	16.0553	0.194389
河南新乡市	33	1	1	0.433333	0.225	0.42	0.23	0.49	1.1514	0.0379163	3.34382	7.21586	405.3	38.6	1.34178	33.8179									25.1	1.5	0.44891	19.3665	0.616051
	33					0.31	0.21	0.52	1.1514	0.0379163	3.34382	7.21586	405.3	38.6	1.34178	33.8179									25.1	1.5	0.44891	19.3665	0.616051
	33					0.39	0.14	0.73	1.1514	0.0379163	3.34382	7.21586	405.3	38.6	1.34178	33.8179									25.1	1.5	0.44891	19.3665	0.616051
	33						0.11		1.1514	0.0379163	3.34382	7.21586	405.3	38.6	1.34178	33.8179									25.1	1.5	0.44891	19.3665	0.616051
	33						0.1		1.1514	0.0379163	3.34382	7.21586	405.3	38.6	1.34178	33.8179									25.1	1.5	0.44891	19.3665	0.616051
	33						0.11		1.1514	0.0379163	3.34382	7.21586	405.3	38.6	1.34178	33.8179									25.1	1.5	0.44891	19.3665	0.616051
	33	2	1	0.766667	0.461111	0.53	0.12	0.63	1.00948	0.0139056	2.50853	1.48182	414.2	36.7	2.0389	30.0589									38.3	2.6	0.772486	17.1726	0.440801
	33					0.73	0.18	0.73	1.00948	0.0139056	2.50853	1.48182	414.2	36.7	2.0389	30.0589									38.3	2.6	0.772486	17.1726	0.440801
	33					0.72	0.24	1.76	1.00948	0.0139056	2.50853	1.48182	414.2	36.7	2.0389	30.0589									38.3	2.6	0.772486	17.1726	0.440801
	33					0.62	0.13	1.14	1.00948	0.0139056	2.50853	1.48182	414.2	36.7	2.0389	30.0589									38.3	2.6	0.772486	17.1726	0.440801
	33					0.55	0.06	0.79	1.00948	0.0139056	2.50853	1.48182	414.2	36.7	2.0389	30.0589									38.3	2.6	0.772486	17.1726	0.440801
	33					0.48	0.22		1.00948	0.0139056	2.50853	1.48182	414.2	36.7	2.0389	30.0589									38.3	2.6	0.772486	17.1726	0.440801
	33					0.74	0.19	0.92	1.00948	0.0139056	2.50853	1.48182	414.2	36.7	2.0389	30.0589									38.3	2.6	0.772486	17.1726	0.440801
	33					0.89	0.1	0.89	1.00948	0.0139056	2.50853	1.48182	414.2	36.7	2.0389	30.0589									38.3	2.6	0.772486	17.1726	0.440801
河南省双河镇	34	1	1	0.666667	0.311111	0.5	0.21		0.867731	0.0670957	13.2427	3.70529	441.9	41.5	2.26824	51.0773									17	1.9	1.46325	19.2193	0.473986
	34					0.22	0.19		0.867731	0.0670957	13.2427	3.70529	441.9	41.5	2.26824	51.0773									17	1.9	1.46325	19.2193	0.473986
	34					0.41	0.16		0.867731	0.0670957	13.2427	3.70529	441.9	41.5	2.26824	51.0773									17	1.9	1.46325	19.2193	0.473986
	34						0.13		0.867731	0.0670957	13.2427	3.70529	441.9	41.5	2.26824	51.0773									17	1.9	1.46325	19.2193	0.473986
	34	3	1	0.7	0.411111	0.48	0.43		1.45298	0.0686606	3.59647	5.61801	431	36.9	1.57584	41.7337									20.1	2.2	1.06191	18.4096	0.259459
	34					0.33	0.31		1.45298	0.0686606	3.59647	5.61801	431	36.9	1.57584	41.7337									20.1	2.2	1.06191	18.4096	0.259459
	34					0.31	0.27		1.45298	0.0686606	3.59647	5.61801	431	36.9	1.57584	41.7337									20.1	2.2	1.06191	18.4096	0.259459
	34						0.34		1.45298	0.0686606	3.59647	5.61801	431	36.9	1.57584	41.7337									20.1	2.2	1.06191	18.4096	0.259459
	34						0.25		1.45298	0.0686606	3.59647	5.61801	431	36.9	1.57584	41.7337									20.1	2.2	1.06191	18.4096	0.259459
	34						0.26		1.45298	0.0686606	3.59647	5.61801	431	36.9	1.57584	41.7337									20.1	2.2	1.06191	18.4096	0.259459
湖北省蕲春县	35	1	1	0.633333	0.45	1.35	0.17	1.87	1.78308	0.0924198	3.16001	3.72271	408.832	33.6483	2.58557	38.3303									10.4725	1.37344	0.965973	10.534	0.18941
	35					1.22	0.24	0.61	1.78308	0.0924198	3.16001	3.72271	408.832	33.6483	2.58557	38.3303									10.4725	1.37344	0.965973	10.534	0.18941
	35					1.38	0.15	1.07	1.78308	0.0924198	3.16001	3.72271	408.832	33.6483	2.58557	38.3303									10.4725	1.37344	0.965973	10.534	0.18941
	35						0.21		1.78308	0.0924198	3.16001	3.72271	408.832	33.6483	2.58557	38.3303									10.4725	1.37344	0.965973	10.534	0.18941
	35						0.18		1.78308	0.0924198	3.16001	3.72271	408.832	33.6483	2.58557	38.3303									10.4725	1.37344	0.965973	10.534	0.18941
	35						0.16		1.78308	0.0924198	3.16001	3.72271	408.832	33.6483	2.58557	38.3303									10.4725	1.37344	0.965973	10.534	0.18941
	35	2	1	0.7	0.544444	1.48	0.55	1.52	2.44784	0.0902457	3.98963	3.47591	411.345	33.2032	2.38728	39.7529									16.0317	2.01542	0.973764	10.3132	0.194905
	35					1.35	0.13	1.96	2.44784	0.0902457	3.98963	3.47591	411.345	33.2032	2.38728	39.7529									16.0317	2.01542	0.973764	10.3132	0.194905
	35					1.32	0.67	1.13	2.44784	0.0902457	3.98963	3.47591	411.345	33.2032	2.38728	39.7529									16.0317	2.01542	0.973764	10.3132	0.194905
	35					1.4	0.28	2.04	2.44784	0.0902457	3.98963	3.47591	411.345	33.2032	2.38728	39.7529									16.0317	2.01542	0.973764	10.3132	0.194905
	35					1.21	0.1	1.47	2.44784	0.0902457	3.98963	3.47591	411.345	33.2032	2.38728	39.7529									16.0317	2.01542	0.973764	10.3132	0.194905
	35					1.26	0.04	1.75	2.44784	0.0902457	3.98963	3.47591	411.345	33.2032	2.38728	39.7529									16.0317	2.01542	0.973764	10.3132	0.194905
	35					1.336	0.13	1.44	2.44784	0.0902457	3.98963	3.47591	411.345	33.2032	2.38728	39.7529									16.0317	2.01542	0.973764	10.3132	0.194905
	35	3	1	0.827586	0.619869	0.58	0.09	0.72	1.85691	0.0567831	3.44048	2.79729	393.129	36.581	3.30013	43.3307									12.0536	1.61347	0.582542	11.0894	0.354573
	35					0.46	0.18	0.69	1.85691	0.0567831	3.44048	2.79729	393.129	36.581	3.30013	43.3307									12.0536	1.61347	0.582542	11.0894	0.354573
	35					0.52	0.12	0.73	1.85691	0.0567831	3.44048	2.79729	393.129	36.581	3.30013	43.3307									12.0536	1.61347	0.582542	11.0894	0.354573
	35						0.16		1.85691	0.0567831	3.44048	2.79729	393.129	36.581	3.30013	43.3307									12.0536	1.61347	0.582542	11.0894	0.354573
	35						0.11		1.85691	0.0567831	3.44048	2.79729	393.129	36.581	3.30013	43.3307									12.0536	1.61347	0.582542	11.0894	0.354573
	35						0.15		1.85691	0.0567831	3.44048	2.79729	393.129	36.581	3.30013	43.3307									12.0536	1.61347	0.582542	11.0894	0.354573
四川泸定县新桥村	36	1	1	0.666667	0.430556	0.48	0.03	1.05	1.36011	0.045779	8.17274	1.48099	350.498	36.3588	2.36309	48.123									28.3178	1.8795	0.922926	19.5213	0.525902
	36					0.53	0.19	0.92	1.36011	0.045779	8.17274	1.48099	350.498	36.3588	2.36309	48.123									28.3178	1.8795	0.922926	19.5213	0.525902
	36					0.44	0.18	0.87	1.36011	0.045779	8.17274	1.48099	350.498	36.3588	2.36309	48.123									28.3178	1.8795	0.922926	19.5213	0.525902
	36						0.15		1.36011	0.045779	8.17274	1.48099	350.498	36.3588	2.36309	48.123									28.3178	1.8795	0.922926	19.5213	0.525902
	36						0.13		1.36011	0.045779	8.17274	1.48099	350.498	36.3588	2.36309	48.123									28.3178	1.8795	0.922926	19.5213	0.525902
	36						0.2		1.36011	0.045779	8.17274	1.48099	350.498	36.3588	2.36309	48.123									28.3178	1.8795	0.922926	19.5213	0.525902
	36	2	1	0.7	0.390873	0.34	0.1	1.08	1.71564	0.0519148	18.9443	3.77484	375.403	34.4758	2.3827	42.1151									12.9137	1.4819	1.30776	17.7246	0.275936
	36					0.81	0.12	0.97	1.71564	0.0519148	18.9443	3.77484	375.403	34.4758	2.3827	42.1151									12.9137	1.4819	1.30776	17.7246	0.275936
	36					0.69	0.12	1.03	1.71564	0.0519148	18.9443	3.77484	375.403	34.4758	2.3827	42.1151									12.9137	1.4819	1.30776	17.7246	0.275936
	36						0.15		1.71564	0.0519148	18.9443	3.77484	375.403	34.4758	2.3827	42.1151									12.9137	1.4819	1.30776	17.7246	0.275936
	36						0.12		1.71564	0.0519148	18.9443	3.77484	375.403	34.4758	2.3827	42.1151									12.9137	1.4819	1.30776	17.7246	0.275936
	36						0.08		1.71564	0.0519148	18.9443	3.77484	375.403	34.4758	2.3827	42.1151									12.9137	1.4819	1.30776	17.7246	0.275936
	36	3	1	0.666667	0.461111	1.61	0.08	2.24	1.80096	0.0282773	2.68106	4.40787	335.808	30.4786	2.49375	41.8496									24.8655	2.69767	1.15827	17.1528	0.267443
	36					1.21	0.04	1.86	1.80096	0.0282773	2.68106	4.40787	335.808	30.4786	2.49375	41.8496									24.8655	2.69767	1.15827	17.1528	0.267443
	36					1.16	0.07	1.68	1.80096	0.0282773	2.68106	4.40787	335.808	30.4786	2.49375	41.8496									24.8655	2.69767	1.15827	17.1528	0.267443
	36					0.62	0.1		1.80096	0.0282773	2.68106	4.40787	335.808	30.4786	2.49375	41.8496									24.8655	2.69767	1.15827	17.1528	0.267443
	36					0.61	0.11		1.80096	0.0282773	2.68106	4.40787	335.808	30.4786	2.49375	41.8496									24.8655	2.69767	1.15827	17.1528	0.267443
	36						0.23		1.80096	0.0282773	2.68106	4.40787	335.808	30.4786	2.49375	41.8496									24.8655	2.69767	1.15827	17.1528	0.267443
	36						0.14		1.80096	0.0282773	2.68106	4.40787	335.808	30.4786	2.49375	41.8496									24.8655	2.69767	1.15827	17.1528	0.267443
西藏曲孜卡乡	37	1	2	0.433333	0.2	0.69	0.11	0.52	1.24597	0.164046	7.3928	3.24923	371.157	45.8755	2.94459	49.1767									36.3156	2.8956	0.809894	23.0271	0.785953
	37					0.87	0.14	0.68	1.24597	0.164046	7.3928	3.24923	371.157	45.8755	2.94459	49.1767									36.3156	2.8956	0.809894	23.0271	0.785953
	37					0.92	0.17	0.73	1.24597	0.164046	7.3928	3.24923	371.157	45.8755	2.94459	49.1767									36.3156	2.8956	0.809894	23.0271	0.785953
	37						0.2		1.24597	0.164046	7.3928	3.24923	371.157	45.8755	2.94459	49.1767									36.3156	2.8956	0.809894	23.0271	0.785953
	37						0.13		1.24597	0.164046	7.3928	3.24923	371.157	45.8755	2.94459	49.1767									36.3156	2.8956	0.809894	23.0271	0.785953
	37						0.14		1.24597	0.164046	7.3928	3.24923	371.157	45.8755	2.94459	49.1767									36.3156	2.8956	0.809894	23.0271	0.785953
	37	2	1	0.766667	0.458333	1.11	0.08	1.69	1.15593	0.15478	2.8922	2.88827	378.455	40.4367	1.91484	43.6125									24.4871	2.70875	1.03718	29.5819	0.525902
	37					0.96	0.12	1.16	1.15593	0.15478	2.8922	2.88827	378.455	40.4367	1.91484	43.6125									24.4871	2.70875	1.03718	29.5819	0.525902
	37					1.13	0.01	1.15	1.15593	0.15478	2.8922	2.88827	378.455	40.4367	1.91484	43.6125									24.4871	2.70875	1.03718	29.5819	0.525902
	37					1.29	0.12	1.06	1.15593	0.15478	2.8922	2.88827	378.455	40.4367	1.91484	43.6125									24.4871	2.70875	1.03718	29.5819	0.525902
	37					1.35	0.14	1.35	1.15593	0.15478	2.8922	2.88827	378.455	40.4367	1.91484	43.6125									24.4871	2.70875	1.03718	29.5819	0.525902
	37					1.09	0.19	1.01	1.15593	0.15478	2.8922	2.88827	378.455	40.4367	1.91484	43.6125									24.4871	2.70875	1.03718	29.5819	0.525902
	37					0.71	0.05	0.61	1.15593	0.15478	2.8922	2.88827	378.455	40.4367	1.91484	43.6125									24.4871	2.70875	1.03718	29.5819	0.525902
	37					0.76	0.13	0.55	1.15593	0.15478	2.8922	2.88827	378.455	40.4367	1.91484	43.6125									24.4871	2.70875	1.03718	29.5819	0.525902
	37	3	1	0.766667	0.497222	0.77	0.16	0.61	1.76342	0.160366	3.23857	4.55987	367.313	38.7532	2.3869	41.7317									18.3894	1.99121	0.85964	24.5636	0.430866
	37						0.21		1.76342	0.160366	3.23857	4.55987	367.313	38.7532	2.3869	41.7317									18.3894	1.99121	0.85964	24.5636	0.430866
	37						0.11		1.76342	0.160366	3.23857	4.55987	367.313	38.7532	2.3869	41.7317									18.3894	1.99121	0.85964	24.5636	0.430866
	37					0.4	0.22	0.31	1.76342	0.160366	3.23857	4.55987	367.313	38.7532	2.3869	41.7317									18.3894	1.99121	0.85964	24.5636	0.430866
	37					0.34	0.19	0.26	1.76342	0.160366	3.23857	4.55987	367.313	38.7532	2.3869	41.7317									18.3894	1.99121	0.85964	24.5636	0.430866
	37						0.23		1.76342	0.160366	3.23857	4.55987	367.313	38.7532	2.3869	41.7317									18.3894	1.99121	0.85964	24.5636	0.430866
	37	4	1	0.8	0.461111	1.25	0.19	1.39	1.38844	0.159731	4.50786	3.56579	372.308	41.6884	2.41545	44.8403									26.3974	2.53185	0.902239	25.7242	0.580907
	37					0.69	0.11	0.61	1.38844	0.159731	4.50786	3.56579	372.308	41.6884	2.41545	44.8403									26.3974	2.53185	0.902239	25.7242	0.580907
	37					0.64	0.21	0.83	1.38844	0.159731	4.50786	3.56579	372.308	41.6884	2.41545	44.8403									26.3974	2.53185	0.902239	25.7242	0.580907
	37					0.62	0.21	0.65	1.38844	0.159731	4.50786	3.56579	372.308	41.6884	2.41545	44.8403									26.3974	2.53185	0.902239	25.7242	0.580907
	37						0.22		1.38844	0.159731	4.50786	3.56579	372.308	41.6884	2.41545	44.8403									26.3974	2.53185	0.902239	25.7242	0.580907
	37						0.31		1.38844	0.159731	4.50786	3.56579	372.308	41.6884	2.41545	44.8403									26.3974	2.53185	0.902239	25.7242	0.580907
	37						0.23		1.38844	0.159731	4.50786	3.56579	372.308	41.6884	2.41545	44.8403									26.3974	2.53185	0.902239	25.7242	0.580907
广东省坪石镇	38	1	1	0.4	0.205556	0.41	0.15	0.31	1.64073	0.0371554	10.6772	5.13979	424.6	39.1	3.19756	48.6383									28.3	2.8	1.31731	26.7117	0.566857
	38					0.26	0.16	0.11	1.64073	0.0371554	10.6772	5.13979	424.6	39.1	3.19756	48.6383									28.3	2.8	1.31731	26.7117	0.566857
	38					0.31	0.11	0.25	1.64073	0.0371554	10.6772	5.13979	424.6	39.1	3.19756	48.6383									28.3	2.8	1.31731	26.7117	0.566857
	38						0.11		1.64073	0.0371554	10.6772	5.13979	424.6	39.1	3.19756	48.6383									28.3	2.8	1.31731	26.7117	0.566857
	38						0.17		1.64073	0.0371554	10.6772	5.13979	424.6	39.1	3.19756	48.6383									28.3	2.8	1.31731	26.7117	0.566857
	38						0.21		1.64073	0.0371554	10.6772	5.13979	424.6	39.1	3.19756	48.6383									28.3	2.8	1.31731	26.7117	0.566857
	38	3	1	0.6	0.516667	0.41	0.33	0.24	1.58906	0.0307836	7.31135	5.28806	414.3	34.4	2.56905	45.5777									27.3	3	1.41126	26.3805	0.655975
	38					0.43	0.24	0.28	1.58906	0.0307836	7.31135	5.28806	414.3	34.4	2.56905	45.5777									27.3	3	1.41126	26.3805	0.655975
	38					0.39	0.19	0.22	1.58906	0.0307836	7.31135	5.28806	414.3	34.4	2.56905	45.5777									27.3	3	1.41126	26.3805	0.655975
	38						0.21		1.58906	0.0307836	7.31135	5.28806	414.3	34.4	2.56905	45.5777									27.3	3	1.41126	26.3805	0.655975
	38						0.2		1.58906	0.0307836	7.31135	5.28806	414.3	34.4	2.56905	45.5777									27.3	3	1.41126	26.3805	0.655975
	38						0.22		1.58906	0.0307836	7.31135	5.28806	414.3	34.4	2.56905	45.5777									27.3	3	1.41126	26.3805	0.655975
广东省北兴坪	39	1	1	0.866667	0.533333	0.38	0.21	0.37	1.17136	0.0451286	2.78629	1.58721	424.2	37.4	3.34798	45.2868									46.8	4.4	1.41048	17.6736	0.277514
	39					0.29	0.18	0.38	1.17136	0.0451286	2.78629	1.58721	424.2	37.4	3.34798	45.2868									46.8	4.4	1.41048	17.6736	0.277514
	39					0.41	0.17	0.43	1.17136	0.0451286	2.78629	1.58721	424.2	37.4	3.34798	45.2868									46.8	4.4	1.41048	17.6736	0.277514
	39						0.21		1.17136	0.0451286	2.78629	1.58721	424.2	37.4	3.34798	45.2868									46.8	4.4	1.41048	17.6736	0.277514
	39						0.2		1.17136	0.0451286	2.78629	1.58721	424.2	37.4	3.34798	45.2868									46.8	4.4	1.41048	17.6736	0.277514
	39						0.17		1.17136	0.0451286	2.78629	1.58721	424.2	37.4	3.34798	45.2868									46.8	4.4	1.41048	17.6736	0.277514
	39	2	2	0.777778	0.342593	0.59	0.19	0.64	1.49019	0.0518192	3.08393	6.53362	431.6	31.85	2.26393	39.5355									44.3	4.1	1.37173	19.5505	0.238475
	39					0.46	0.25	0.51	1.49019	0.0518192	3.08393	6.53362	431.6	31.85	2.26393	39.5355									44.3	4.1	1.37173	19.5505	0.238475
	39					0.61	0.2	0.58	1.49019	0.0518192	3.08393	6.53362	431.6	31.85	2.26393	39.5355									44.3	4.1	1.37173	19.5505	0.238475
	39						0.17		1.49019	0.0518192	3.08393	6.53362	431.6	31.85	2.26393	39.5355									44.3	4.1	1.37173	19.5505	0.238475
	39						0.14		1.49019	0.0518192	3.08393	6.53362	431.6	31.85	2.26393	39.5355									44.3	4.1	1.37173	19.5505	0.238475
	39						0.16		1.49019	0.0518192	3.08393	6.53362	431.6	31.85	2.26393	39.5355									44.3	4.1	1.37173	19.5505	0.238475
	39	3	1	0.774194	0.430108	1.32	0.17	1.58	1.32166	0.0397126	2.66722	5.14781	434.55	37.15	3.05828	43.9822									33.8	3.5	1.50185	18.5937	0.295481
	39					0.61	0.15	0.54	1.32166	0.0397126	2.66722	5.14781	434.55	37.15	3.05828	43.9822									33.8	3.5	1.50185	18.5937	0.295481
	39					0.69	0.23	0.62	1.32166	0.0397126	2.66722	5.14781	434.55	37.15	3.05828	43.9822									33.8	3.5	1.50185	18.5937	0.295481
	39					0.72	0.11		1.32166	0.0397126	2.66722	5.14781	434.55	37.15	3.05828	43.9822									33.8	3.5	1.50185	18.5937	0.295481
	39						0.21		1.32166	0.0397126	2.66722	5.14781	434.55	37.15	3.05828	43.9822									33.8	3.5	1.50185	18.5937	0.295481
	39						0.21		1.32166	0.0397126	2.66722	5.14781	434.55	37.15	3.05828	43.9822									33.8	3.5	1.50185	18.5937	0.295481
广东省江门市礼乐	40	1	1	0.965517	0.586207	1.47	5.54	1.5	1.43422	0.0391964	4.26376	4.56958	404.2	40.5	2.41502	38.8012									0	0	0.81747	18.3964	0.102432
	40					1.49	5.07	1.46	1.43422	0.0391964	4.26376	4.56958	404.2	40.5	2.41502	38.8012									0	0	0.81747	18.3964	0.102432
	40					1.53	6.73	1.83	1.43422	0.0391964	4.26376	4.56958	404.2	40.5	2.41502	38.8012									0	0	0.81747	18.3964	0.102432
	40					1.37	4.78	1.68	1.43422	0.0391964	4.26376	4.56958	404.2	40.5	2.41502	38.8012									0	0	0.81747	18.3964	0.102432
	40					1.76	6.07	1.7	1.43422	0.0391964	4.26376	4.56958	404.2	40.5	2.41502	38.8012									0	0	0.81747	18.3964	0.102432
	40					1.82	5.36	1.87	1.43422	0.0391964	4.26376	4.56958	404.2	40.5	2.41502	38.8012									0	0	0.81747	18.3964	0.102432
	40					1.87	5.43	1.6	1.43422	0.0391964	4.26376	4.56958	404.2	40.5	2.41502	38.8012									0	0	0.81747	18.3964	0.102432
	40					1.6	7.32	1.67	1.43422	0.0391964	4.26376	4.56958	404.2	40.5	2.41502	38.8012									0	0	0.81747	18.3964	0.102432
	40					1.52	7.34	1.64	1.43422	0.0391964	4.26376	4.56958	404.2	40.5	2.41502	38.8012									0	0	0.81747	18.3964	0.102432
	40					1.51	5.17	1.81	1.43422	0.0391964	4.26376	4.56958	404.2	40.5	2.41502	38.8012									0	0	0.81747	18.3964	0.102432
	40	2	1	0.931034	0.712644	2.12	7.43	1.6	0.937664	0.0431797	2.629	5.95633	403.1	48.7	2.39321	43.7979									14.2	2.1	0.933821	20.397	0.297935
	40					1.87	7.01	2.13	0.937664	0.0431797	2.629	5.95633	403.1	48.7	2.39321	43.7979									14.2	2.1	0.933821	20.397	0.297935
	40					1.85	8.03	1.68	0.937664	0.0431797	2.629	5.95633	403.1	48.7	2.39321	43.7979									14.2	2.1	0.933821	20.397	0.297935
	40					1.76	7.16	1.333	0.937664	0.0431797	2.629	5.95633	403.1	48.7	2.39321	43.7979									14.2	2.1	0.933821	20.397	0.297935
	40					1.72	5.62	1.23	0.937664	0.0431797	2.629	5.95633	403.1	48.7	2.39321	43.7979									14.2	2.1	0.933821	20.397	0.297935
	40					1.87	5.52	2.01	0.937664	0.0431797	2.629	5.95633	403.1	48.7	2.39321	43.7979									14.2	2.1	0.933821	20.397	0.297935
	40					1.73	5.62	1.57	0.937664	0.0431797	2.629	5.95633	403.1	48.7	2.39321	43.7979									14.2	2.1	0.933821	20.397	0.297935
	40					1.49	7.43	1.63	0.937664	0.0431797	2.629	5.95633	403.1	48.7	2.39321	43.7979									14.2	2.1	0.933821	20.397	0.297935
	40					2.01	5.66	1.83	0.937664	0.0431797	2.629	5.95633	403.1	48.7	2.39321	43.7979									14.2	2.1	0.933821	20.397	0.297935
	40					1.77	6.41	1.87	0.937664	0.0431797	2.629	5.95633	403.1	48.7	2.39321	43.7979									14.2	2.1	0.933821	20.397	0.297935
	40	3	1	0.928571	0.642857	1.47	0.97	2.04	1.52158	0.0488773	2.65662	4.95099	409.6	42	2.18152	39.7086									12.3	1.9	0.70112	21.2066	0.289012
	40					1.56	0.78	2.11	1.52158	0.0488773	2.65662	4.95099	409.6	42	2.18152	39.7086									12.3	1.9	0.70112	21.2066	0.289012
	40					1.49	0.87	2	1.52158	0.0488773	2.65662	4.95099	409.6	42	2.18152	39.7086									12.3	1.9	0.70112	21.2066	0.289012
	40					2.23	1.82	2.15	1.52158	0.0488773	2.65662	4.95099	409.6	42	2.18152	39.7086									12.3	1.9	0.70112	21.2066	0.289012
	40					1.37	0.66	2.6	1.52158	0.0488773	2.65662	4.95099	409.6	42	2.18152	39.7086									12.3	1.9	0.70112	21.2066	0.289012
	40					1.45	0.72	2.65	1.52158	0.0488773	2.65662	4.95099	409.6	42	2.18152	39.7086									12.3	1.9	0.70112	21.2066	0.289012
	40					1.32	0.18	2	1.52158	0.0488773	2.65662	4.95099	409.6	42	2.18152	39.7086									12.3	1.9	0.70112	21.2066	0.289012
	40					1.83	0.93	1.81	1.52158	0.0488773	2.65662	4.95099	409.6	42	2.18152	39.7086									12.3	1.9	0.70112	21.2066	0.289012
	40					1.33	0.52	1.47	1.52158	0.0488773	2.65662	4.95099	409.6	42	2.18152	39.7086									12.3	1.9	0.70112	21.2066	0.289012
	40					1.56	0.27	2.88	1.52158	0.0488773	2.65662	4.95099	409.6	42	2.18152	39.7086									12.3	1.9	0.70112	21.2066	0.289012
湖北宣都枝城镇	41	1	1	0.733333	0.377778	1.32	0.59	1.95	1.3238	0.0453997	4.01378	4.48555	366.713	41.2718	2.89537	42.4151									36.3272	3.29282	1.55964	16.9744	0.276481
	41					0.89	0.29	1.75	1.3238	0.0453997	4.01378	4.48555	366.713	41.2718	2.89537	42.4151									36.3272	3.29282	1.55964	16.9744	0.276481
	41					1.23	0.19	1.55	1.3238	0.0453997	4.01378	4.48555	366.713	41.2718	2.89537	42.4151									36.3272	3.29282	1.55964	16.9744	0.276481
	41					1.13	0.09	1.57	1.3238	0.0453997	4.01378	4.48555	366.713	41.2718	2.89537	42.4151									36.3272	3.29282	1.55964	16.9744	0.276481
	41					1.12	0.07	1.72	1.3238	0.0453997	4.01378	4.48555	366.713	41.2718	2.89537	42.4151									36.3272	3.29282	1.55964	16.9744	0.276481
	41					0.97	0.12	1.16	1.3238	0.0453997	4.01378	4.48555	366.713	41.2718	2.89537	42.4151									36.3272	3.29282	1.55964	16.9744	0.276481
	41					1.19	0.06	1.72	1.3238	0.0453997	4.01378	4.48555	366.713	41.2718	2.89537	42.4151									36.3272	3.29282	1.55964	16.9744	0.276481
	41					0.69	0.04	1.38	1.3238	0.0453997	4.01378	4.48555	366.713	41.2718	2.89537	42.4151									36.3272	3.29282	1.55964	16.9744	0.276481
	41					0.98	0.06	1.11	1.3238	0.0453997	4.01378	4.48555	366.713	41.2718	2.89537	42.4151									36.3272	3.29282	1.55964	16.9744	0.276481
	41					0.83	0.03	1.3	1.3238	0.0453997	4.01378	4.48555	366.713	41.2718	2.89537	42.4151									36.3272	3.29282	1.55964	16.9744	0.276481
	41	2	1	0.758621	0.537356	1.24	0.63	1.93	1.2704	0.0395312	4.46529	4.3819	359.582	41.9594	2.19384	39.9111									15.7807	2.2384	0.465449	17.0759	0.130387
	41					1.47	0.78	1.87	1.2704	0.0395312	4.46529	4.3819	359.582	41.9594	2.19384	39.9111									15.7807	2.2384	0.465449	17.0759	0.130387
	41					1.73	0.52	2.85	1.2704	0.0395312	4.46529	4.3819	359.582	41.9594	2.19384	39.9111									15.7807	2.2384	0.465449	17.0759	0.130387
	41					1.44	0.29	1.99	1.2704	0.0395312	4.46529	4.3819	359.582	41.9594	2.19384	39.9111									15.7807	2.2384	0.465449	17.0759	0.130387
	41					1.32	0.59	1.3	1.2704	0.0395312	4.46529	4.3819	359.582	41.9594	2.19384	39.9111									15.7807	2.2384	0.465449	17.0759	0.130387
	41					1.13	0.67	2.38	1.2704	0.0395312	4.46529	4.3819	359.582	41.9594	2.19384	39.9111									15.7807	2.2384	0.465449	17.0759	0.130387
	41					1.52	0.72	1.78	1.2704	0.0395312	4.46529	4.3819	359.582	41.9594	2.19384	39.9111									15.7807	2.2384	0.465449	17.0759	0.130387
	41					1.07	0.47	1.46	1.2704	0.0395312	4.46529	4.3819	359.582	41.9594	2.19384	39.9111									15.7807	2.2384	0.465449	17.0759	0.130387
	41					1.15	0.33	1.54	1.2704	0.0395312	4.46529	4.3819	359.582	41.9594	2.19384	39.9111									15.7807	2.2384	0.465449	17.0759	0.130387
	41					1.43	0.78	1.58	1.2704	0.0395312	4.46529	4.3819	359.582	41.9594	2.19384	39.9111									15.7807	2.2384	0.465449	17.0759	0.130387
	41	3	1	0.645161	0.365591	1.31	0.47	1.15	1.40295	0.0552339	4.66486	6.10951	379.33	34.7053	1.63644	42.3758									32.2567	2.33583	0.858151	16.6063	0.325447
	41					1.41	0.81	1.79	1.40295	0.0552339	4.66486	6.10951	379.33	34.7053	1.63644	42.3758									32.2567	2.33583	0.858151	16.6063	0.325447
	41					1.37	0.63	1.84	1.40295	0.0552339	4.66486	6.10951	379.33	34.7053	1.63644	42.3758									32.2567	2.33583	0.858151	16.6063	0.325447
	41					1.26	0.51	2.62	1.40295	0.0552339	4.66486	6.10951	379.33	34.7053	1.63644	42.3758									32.2567	2.33583	0.858151	16.6063	0.325447
	41					1.43	0.57	1.22	1.40295	0.0552339	4.66486	6.10951	379.33	34.7053	1.63644	42.3758									32.2567	2.33583	0.858151	16.6063	0.325447
	41					1.337	0.71	2.18	1.40295	0.0552339	4.66486	6.10951	379.33	34.7053	1.63644	42.3758									32.2567	2.33583	0.858151	16.6063	0.325447
	41					1.57	0.19	2.12	1.40295	0.0552339	4.66486	6.10951	379.33	34.7053	1.63644	42.3758									32.2567	2.33583	0.858151	16.6063	0.325447
	41					1.21	0.07	1.38	1.40295	0.0552339	4.66486	6.10951	379.33	34.7053	1.63644	42.3758									32.2567	2.33583	0.858151	16.6063	0.325447
	41					1.39	0.11	1.91	1.40295	0.0552339	4.66486	6.10951	379.33	34.7053	1.63644	42.3758									32.2567	2.33583	0.858151	16.6063	0.325447
	41					1.31	0.12	1.95	1.40295	0.0552339	4.66486	6.10951	379.33	34.7053	1.63644	42.3758									32.2567	2.33583	0.858151	16.6063	0.325447
湖南省公平圩镇	42	1	1	0.733333	0.611111	0.32	0.21		1.06319	0.0176742	3.24503	5.59284	400.9	42.7	2.65044	44.9081									34.7	3	1.14592	14.067	0.365052
	42					0.3	0.16		1.06319	0.0176742	3.24503	5.59284	400.9	42.7	2.65044	44.9081									34.7	3	1.14592	14.067	0.365052
	42					0.38	0.15		1.06319	0.0176742	3.24503	5.59284	400.9	42.7	2.65044	44.9081									34.7	3	1.14592	14.067	0.365052
	42					0.38	0.2		1.06319	0.0176742	3.24503	5.59284	400.9	42.7	2.65044	44.9081									34.7	3	1.14592	14.067	0.365052
	42					0.31	0.18		1.06319	0.0176742	3.24503	5.59284	400.9	42.7	2.65044	44.9081									34.7	3	1.14592	14.067	0.365052
	42					0.32	0.15		1.06319	0.0176742	3.24503	5.59284	400.9	42.7	2.65044	44.9081									34.7	3	1.14592	14.067	0.365052
	42	2	1	0.733333	0.445556	1.13	1.07	0.93	1.61871	0.0396256	3.29132	6.69172	412	37.1	2.01734	39.2566									27	2.7	0.810677	13.9382	0.149423
	42					1.34	0.61	1.32	1.61871	0.0396256	3.29132	6.69172	412	37.1	2.01734	39.2566									27	2.7	0.810677	13.9382	0.149423
	42					1.21	0.73	1.11	1.61871	0.0396256	3.29132	6.69172	412	37.1	2.01734	39.2566									27	2.7	0.810677	13.9382	0.149423
	42					1.07	0.72	1.17	1.61871	0.0396256	3.29132	6.69172	412	37.1	2.01734	39.2566									27	2.7	0.810677	13.9382	0.149423
	42					1.35	0.82	1.3	1.61871	0.0396256	3.29132	6.69172	412	37.1	2.01734	39.2566									27	2.7	0.810677	13.9382	0.149423
	42					1.26	0.67	1.63	1.61871	0.0396256	3.29132	6.69172	412	37.1	2.01734	39.2566									27	2.7	0.810677	13.9382	0.149423
	42					0.68	0.43	1.12	1.61871	0.0396256	3.29132	6.69172	412	37.1	2.01734	39.2566									27	2.7	0.810677	13.9382	0.149423
	42					1.01	0.13	1.62	1.61871	0.0396256	3.29132	6.69172	412	37.1	2.01734	39.2566									27	2.7	0.810677	13.9382	0.149423
	42					1.03	0.16	1.42	1.61871	0.0396256	3.29132	6.69172	412	37.1	2.01734	39.2566									27	2.7	0.810677	13.9382	0.149423
	42					1.11	0.22	1.49	1.61871	0.0396256	3.29132	6.69172	412	37.1	2.01734	39.2566									27	2.7	0.810677	13.9382	0.149423
	42	3	1	0.821429	0.64881	1.49	0.02	2.28	1.67186	0.0420795	3.11607	7.2498	413	36.2	1.87964	42.1886									34.3	3	0.909037	15.8335	0.305487
	42					1.37	0.08	2.42	1.67186	0.0420795	3.11607	7.2498	413	36.2	1.87964	42.1886									34.3	3	0.909037	15.8335	0.305487
	42					1.31	0.11	2.51	1.67186	0.0420795	3.11607	7.2498	413	36.2	1.87964	42.1886									34.3	3	0.909037	15.8335	0.305487
	42					1.15	0.15	1.54	1.67186	0.0420795	3.11607	7.2498	413	36.2	1.87964	42.1886									34.3	3	0.909037	15.8335	0.305487
	42					1.16	0.1	1.64	1.67186	0.0420795	3.11607	7.2498	413	36.2	1.87964	42.1886									34.3	3	0.909037	15.8335	0.305487
	42					1.2	0.11	1.84	1.67186	0.0420795	3.11607	7.2498	413	36.2	1.87964	42.1886									34.3	3	0.909037	15.8335	0.305487
	42					1.1	0.58	1.56	1.67186	0.0420795	3.11607	7.2498	413	36.2	1.87964	42.1886									34.3	3	0.909037	15.8335	0.305487
	42					1.44	0.6	1.59	1.67186	0.0420795	3.11607	7.2498	413	36.2	1.87964	42.1886									34.3	3	0.909037	15.8335	0.305487
	42					1.22	0	1.81	1.67186	0.0420795	3.11607	7.2498	413	36.2	1.87964	42.1886									34.3	3	0.909037	15.8335	0.305487
	42					1.11	0.04	1.37	1.67186	0.0420795	3.11607	7.2498	413	36.2	1.87964	42.1886									34.3	3	0.909037	15.8335	0.305487
海南	43	1	2	0.733333	0.19	1.49	1.21	1.16	2.26909	0.169895	10.0635	4.90147	436.3	42.8	3.30771	16.2862									58.6	5.8	0.474522	17.9416	0.103016
	43					1.43	1.52	1.19	2.26909	0.169895	10.0635	4.90147	436.3	42.8	3.30771	16.2862									58.6	5.8	0.474522	17.9416	0.103016
	43					1.93	1.47	2.17	2.26909	0.169895	10.0635	4.90147	436.3	42.8	3.30771	16.2862									58.6	5.8	0.474522	17.9416	0.103016
	43					1.73	1.32	1.39	2.26909	0.169895	10.0635	4.90147	436.3	42.8	3.30771	16.2862									58.6	5.8	0.474522	17.9416	0.103016
	43					1.26	1.82	1.05	2.26909	0.169895	10.0635	4.90147	436.3	42.8	3.30771	16.2862									58.6	5.8	0.474522	17.9416	0.103016
	43					1.07	2.37	0.89	2.26909	0.169895	10.0635	4.90147	436.3	42.8	3.30771	16.2862									58.6	5.8	0.474522	17.9416	0.103016
	43					1.63	2.22	1.56	2.26909	0.169895	10.0635	4.90147	436.3	42.8	3.30771	16.2862									58.6	5.8	0.474522	17.9416	0.103016
	43					1.51	0.73	1.46	2.26909	0.169895	10.0635	4.90147	436.3	42.8	3.30771	16.2862									58.6	5.8	0.474522	17.9416	0.103016
	43					1.37	1.37	1.04	2.26909	0.169895	10.0635	4.90147	436.3	42.8	3.30771	16.2862									58.6	5.8	0.474522	17.9416	0.103016
	43					2.07	2.13	2.1	2.26909	0.169895	10.0635	4.90147	436.3	42.8	3.30771	16.2862									58.6	5.8	0.474522	17.9416	0.103016

## Sheet: 经度原始数据汇总
经度方向
组别	调查地点	经度	重复	初始萌发时间	N8	萌发速率	株高	根长	叶面积	多酚 mg/L	蛋白质mg/g	氨基酸mg/g	可溶性糖mg/g	植物C mg/g	植物N mg/g	植物P mg/g	植物K mg/g
1	西藏昌都曲孜卡乡	98	1	2	0.433333	0.2	0.69	0.11	0.52	1.24597	0.164046	7.3928	3.24923	371.157	45.8755	2.94459	49.1767
		98					0.87	0.14	0.68	1.24597	0.164046	7.3928	3.24923	371.157	45.8755	2.94459	49.1767
		98					0.92	0.17	0.73	1.24597	0.164046	7.3928	3.24923	371.157	45.8755	2.94459	49.1767
		98						0.2		1.24597	0.164046	7.3928	3.24923	371.157	45.8755	2.94459	49.1767
		98						0.13		1.24597	0.164046	7.3928	3.24923	371.157	45.8755	2.94459	49.1767
		98						0.14		1.24597	0.164046	7.3928	3.24923	371.157	45.8755	2.94459	49.1767
		98	2	1	0.766667	0.458333	1.11	0.08	1.69	1.15593	0.15478	2.8922	2.88827	378.455	40.4367	1.91484	43.6125
		98					0.96	0.12	1.16	1.15593	0.15478	2.8922	2.88827	378.455	40.4367	1.91484	43.6125
		98					1.13	0.01	1.15	1.15593	0.15478	2.8922	2.88827	378.455	40.4367	1.91484	43.6125
		98					1.29	0.12	1.06	1.15593	0.15478	2.8922	2.88827	378.455	40.4367	1.91484	43.6125
		98					1.35	0.14	1.35	1.15593	0.15478	2.8922	2.88827	378.455	40.4367	1.91484	43.6125
		98					1.09	0.19	1.01	1.15593	0.15478	2.8922	2.88827	378.455	40.4367	1.91484	43.6125
		98					0.71	0.05	0.61	1.15593	0.15478	2.8922	2.88827	378.455	40.4367	1.91484	43.6125
		98					0.76	0.13	0.55	1.15593	0.15478	2.8922	2.88827	378.455	40.4367	1.91484	43.6125
		98	3	1	0.766667	0.497222	0.77	0.16	0.61	1.76342	0.160366	3.23857	4.55987	367.313	38.7532	2.3869	41.7317
		98						0.21		1.76342	0.160366	3.23857	4.55987	367.313	38.7532	2.3869	41.7317
		98						0.11		1.76342	0.160366	3.23857	4.55987	367.313	38.7532	2.3869	41.7317
		98					0.4	0.22	0.31	1.76342	0.160366	3.23857	4.55987	367.313	38.7532	2.3869	41.7317
		98					0.34	0.19	0.26	1.76342	0.160366	3.23857	4.55987	367.313	38.7532	2.3869	41.7317
		98						0.23		1.76342	0.160366	3.23857	4.55987	367.313	38.7532	2.3869	41.7317
		98	4	1	0.8	0.461111	1.25	0.19	1.39	1.38844	0.159731	4.50786	3.56579	372.308	41.6884	2.41545	44.8403
		98					0.69	0.11	0.61	1.38844	0.159731	4.50786	3.56579	372.308	41.6884	2.41545	44.8403
		98					0.64	0.21	0.83	1.38844	0.159731	4.50786	3.56579	372.308	41.6884	2.41545	44.8403
		98					0.62	0.21	0.65	1.38844	0.159731	4.50786	3.56579	372.308	41.6884	2.41545	44.8403
		98						0.22		1.38844	0.159731	4.50786	3.56579	372.308	41.6884	2.41545	44.8403
		98						0.31		1.38844	0.159731	4.50786	3.56579	372.308	41.6884	2.41545	44.8403
		98						0.23		1.38844	0.159731	4.50786	3.56579	372.308	41.6884	2.41545	44.8403
2	云南香格里拉奔子栏镇	99	1	1	0.5	0.341667	0.81	0.09	1.51	1.37618	0.0381837	4.22178	4.90375	360.926	41.7924	2.44391	46.9175
		99					0.82	0.04	1.18	1.37618	0.0381837	4.22178	4.90375	360.926	41.7924	2.44391	46.9175
		99					0.95	0.05	2.02	1.37618	0.0381837	4.22178	4.90375	360.926	41.7924	2.44391	46.9175
		99					0.68	0.17	0.76	1.37618	0.0381837	4.22178	4.90375	360.926	41.7924	2.44391	46.9175
		99						0.18		1.37618	0.0381837	4.22178	4.90375	360.926	41.7924	2.44391	46.9175
		99						0.23		1.37618	0.0381837	4.22178	4.90375	360.926	41.7924	2.44391	46.9175
		99	2	1	0.4	0.323333	1.12	0.11	1.56	2.05641	0.0504429	5.08401	7.15187	388.237	25.7152	1.92282	38.2409
		99					0.77	0.06	0.91	2.05641	0.0504429	5.08401	7.15187	388.237	25.7152	1.92282	38.2409
		99					0.95	0.25	1.24	2.05641	0.0504429	5.08401	7.15187	388.237	25.7152	1.92282	38.2409
		99						0.17		2.05641	0.0504429	5.08401	7.15187	388.237	25.7152	1.92282	38.2409
		99						0.12		2.05641	0.0504429	5.08401	7.15187	388.237	25.7152	1.92282	38.2409
		99						0.06		2.05641	0.0504429	5.08401	7.15187	388.237	25.7152	1.92282	38.2409
		99	3	1	0.6	0.394444	0.65	0.05	1.48	1.38557	0.0520286	3.0926	5.99786	387.946	26.1638	2.00514	38.9983
		99					0.53	0.13	1.37	1.38557	0.0520286	3.0926	5.99786	387.946	26.1638	2.00514	38.9983
		99					0.77	0.17	1.59	1.38557	0.0520286	3.0926	5.99786	387.946	26.1638	2.00514	38.9983
		99						0.21		1.38557	0.0520286	3.0926	5.99786	387.946	26.1638	2.00514	38.9983
		99						0.22		1.38557	0.0520286	3.0926	5.99786	387.946	26.1638	2.00514	38.9983
		99						0.2		1.38557	0.0520286	3.0926	5.99786	387.946	26.1638	2.00514	38.9983
3	云南丽江宁蒗县宁利乡	100	1	2	0.633333	0.311111	0.79	0.14	0.61	1.23215	0.124539	3.31981	3.79982	383.724	43.1058	1.89768	45.2437
		100					1.12	0.11	0.5	1.23215	0.124539	3.31981	3.79982	383.724	43.1058	1.89768	45.2437
		100					0.58	0.15	0.46	1.23215	0.124539	3.31981	3.79982	383.724	43.1058	1.89768	45.2437
		100						0.21		1.23215	0.124539	3.31981	3.79982	383.724	43.1058	1.89768	45.2437
		100						0.34		1.23215	0.124539	3.31981	3.79982	383.724	43.1058	1.89768	45.2437
		100						0.12		1.23215	0.124539	3.31981	3.79982	383.724	43.1058	1.89768	45.2437
		100	2	1	0.666667	0.333333	0.3	0.17	0.25	1.6094	0.161767	6.25985	3.85195	385.755	37.0578	3.27755	49.0591
		100					0.37	0.15	0.31	1.6094	0.161767	6.25985	3.85195	385.755	37.0578	3.27755	49.0591
		100					0.31	0.12	0.28	1.6094	0.161767	6.25985	3.85195	385.755	37.0578	3.27755	49.0591
		100						0.1		1.6094	0.161767	6.25985	3.85195	385.755	37.0578	3.27755	49.0591
		100						0.12		1.6094	0.161767	6.25985	3.85195	385.755	37.0578	3.27755	49.0591
		100						0.1		1.6094	0.161767	6.25985	3.85195	385.755	37.0578	3.27755	49.0591
		100	3	1	0.5	0.294444	0.41	0.14	0.46	1.69688	0.127975	3.98971	5.57109	388.475	38.3826	2.48236	43.8917
		100					0.43	0.18	0.33	1.69688	0.127975	3.98971	5.57109	388.475	38.3826	2.48236	43.8917
		100					0.54	0.29	0.51	1.69688	0.127975	3.98971	5.57109	388.475	38.3826	2.48236	43.8917
		100						0.09		1.69688	0.127975	3.98971	5.57109	388.475	38.3826	2.48236	43.8917
		100						0.19		1.69688	0.127975	3.98971	5.57109	388.475	38.3826	2.48236	43.8917
		100						0.17		1.69688	0.127975	3.98971	5.57109	388.475	38.3826	2.48236	43.8917
4	四川甘孜藏族泸定县	102	1	1	0.666667	0.430556	0.48	0.03	1.05	1.36011	0.045779	8.17274	1.48099	350.498	36.3588	2.36309	48.123
		102					0.53	0.19	0.92	1.36011	0.045779	8.17274	1.48099	350.498	36.3588	2.36309	48.123
		102					0.44	0.18	0.87	1.36011	0.045779	8.17274	1.48099	350.498	36.3588	2.36309	48.123
		102						0.15		1.36011	0.045779	8.17274	1.48099	350.498	36.3588	2.36309	48.123
		102						0.13		1.36011	0.045779	8.17274	1.48099	350.498	36.3588	2.36309	48.123
		102						0.2		1.36011	0.045779	8.17274	1.48099	350.498	36.3588	2.36309	48.123
		102	2	1	0.7	0.390873	0.34	0.1	1.08	1.71564	0.0519148	18.9443	3.77484	375.403	34.4758	2.3827	42.1151
		102					0.81	0.12	0.97	1.71564	0.0519148	18.9443	3.77484	375.403	34.4758	2.3827	42.1151
		102					0.69	0.12	1.03	1.71564	0.0519148	18.9443	3.77484	375.403	34.4758	2.3827	42.1151
		102						0.15		1.71564	0.0519148	18.9443	3.77484	375.403	34.4758	2.3827	42.1151
		102						0.12		1.71564	0.0519148	18.9443	3.77484	375.403	34.4758	2.3827	42.1151
		102						0.08		1.71564	0.0519148	18.9443	3.77484	375.403	34.4758	2.3827	42.1151
		102	3	1	0.666667	0.461111	1.61	0.08	2.24	1.80096	0.0282773	2.68106	4.40787	335.808	30.4786	2.49375	41.8496
		102					1.21	0.04	1.86	1.80096	0.0282773	2.68106	4.40787	335.808	30.4786	2.49375	41.8496
		102					1.16	0.07	1.68	1.80096	0.0282773	2.68106	4.40787	335.808	30.4786	2.49375	41.8496
		102					0.62	0.1		1.80096	0.0282773	2.68106	4.40787	335.808	30.4786	2.49375	41.8496
		102					0.61	0.11		1.80096	0.0282773	2.68106	4.40787	335.808	30.4786	2.49375	41.8496
		102						0.23		1.80096	0.0282773	2.68106	4.40787	335.808	30.4786	2.49375	41.8496
		102						0.14		1.80096	0.0282773	2.68106	4.40787	335.808	30.4786	2.49375	41.8496
5	四川凉山佑君镇	102	1	1	0.7	0.4	1.14	0.41	1.55	3.31871	0.0716452	11.6127	6.20303	353.746	42.2997	1.65124	41.0403
		102					1.07	0.32	1.32	3.31871	0.0716452	11.6127	6.20303	353.746	42.2997	1.65124	41.0403
		102					0.92	0.73	1	3.31871	0.0716452	11.6127	6.20303	353.746	42.2997	1.65124	41.0403
		102					0.82	0.03	1.36	3.31871	0.0716452	11.6127	6.20303	353.746	42.2997	1.65124	41.0403
		102					0.79	0.21	1.21	3.31871	0.0716452	11.6127	6.20303	353.746	42.2997	1.65124	41.0403
		102					0.76	0.17	1.2	3.31871	0.0716452	11.6127	6.20303	353.746	42.2997	1.65124	41.0403
		102					0.72	0.23	0.73	3.31871	0.0716452	11.6127	6.20303	353.746	42.2997	1.65124	41.0403
		102					0.76	0.13	1.17	3.31871	0.0716452	11.6127	6.20303	353.746	42.2997	1.65124	41.0403
		102					0.86	0.11	1.1	3.31871	0.0716452	11.6127	6.20303	353.746	42.2997	1.65124	41.0403
		102					0.77	0.05	1.06	3.31871	0.0716452	11.6127	6.20303	353.746	42.2997	1.65124	41.0403
		102	2	1	0.633333	0.416667	0.79	0.24	0.71	2.94761	0.0605716	7.33003	7.3192	276.265	25.5549	1.61003	39.3926
		102					0.67	0.18	0.59	2.94761	0.0605716	7.33003	7.3192	276.265	25.5549	1.61003	39.3926
		102					0.94	0.29	1.01	2.94761	0.0605716	7.33003	7.3192	276.265	25.5549	1.61003	39.3926
		102						0.27		2.94761	0.0605716	7.33003	7.3192	276.265	25.5549	1.61003	39.3926
		102						0.23		2.94761	0.0605716	7.33003	7.3192	276.265	25.5549	1.61003	39.3926
		102						0.17		2.94761	0.0605716	7.33003	7.3192	276.265	25.5549	1.61003	39.3926
		102	3	2	0.8	0.4	1.17	0.09	1.03	3.27983	0.0737815	11.5434	7.10755	388.826	34.4888	2.1701	44.1718
		102					0.92	0.08	0.82	3.27983	0.0737815	11.5434	7.10755	388.826	34.4888	2.1701	44.1718
		102					0.72	0.26	2.09	3.27983	0.0737815	11.5434	7.10755	388.826	34.4888	2.1701	44.1718
		102						0.16		3.27983	0.0737815	11.5434	7.10755	388.826	34.4888	2.1701	44.1718
		102						0.41		3.27983	0.0737815	11.5434	7.10755	388.826	34.4888	2.1701	44.1718
		102						0.17		3.27983	0.0737815	11.5434	7.10755	388.826	34.4888	2.1701	44.1718
6	四川雅安市名山区	103	1	1	0.931034	0.856322	1.64	0.76	1.5	0.846379	0.236273	6.31516	4.86379	376.836	33.8599	1.89293	42.8907
		103					1.55	1.36	1.71	0.846379	0.236273	6.31516	4.86379	376.836	33.8599	1.89293	42.8907
		103					1.37	0.83	0.99	0.846379	0.236273	6.31516	4.86379	376.836	33.8599	1.89293	42.8907
		103					1.01	0.62	1.45	0.846379	0.236273	6.31516	4.86379	376.836	33.8599	1.89293	42.8907
		103					1.04	0.71	1.92	0.846379	0.236273	6.31516	4.86379	376.836	33.8599	1.89293	42.8907
		103					1.15	0.65	1.52	0.846379	0.236273	6.31516	4.86379	376.836	33.8599	1.89293	42.8907
		103					1.14	0.39	1.45	0.846379	0.236273	6.31516	4.86379	376.836	33.8599	1.89293	42.8907
		103					1.49	0.41	0.61	0.846379	0.236273	6.31516	4.86379	376.836	33.8599	1.89293	42.8907
		103					1.19	0.88	1.36	0.846379	0.236273	6.31516	4.86379	376.836	33.8599	1.89293	42.8907
		103					1.39	0.91	1.47	0.846379	0.236273	6.31516	4.86379	376.836	33.8599	1.89293	42.8907
		103	2	1	0.766667	0.511111	0.62	0.04	1.14	1.14968	0.0407775	3.08332	6.86696	391.779	28.4833	2.05093	34.4607
		103					0.7	0.12	1.14	1.14968	0.0407775	3.08332	6.86696	391.779	28.4833	2.05093	34.4607
		103					0.83	0.18	1.08	1.14968	0.0407775	3.08332	6.86696	391.779	28.4833	2.05093	34.4607
		103					0.83	0.11		1.14968	0.0407775	3.08332	6.86696	391.779	28.4833	2.05093	34.4607
		103						0.18		1.14968	0.0407775	3.08332	6.86696	391.779	28.4833	2.05093	34.4607
		103						0.23		1.14968	0.0407775	3.08332	6.86696	391.779	28.4833	2.05093	34.4607
		103						0.28		1.14968	0.0407775	3.08332	6.86696	391.779	28.4833	2.05093	34.4607
		103	3	1	0.766667	0.555556	0.41	0.29	0.88	1.10405	0.172409	2.72334	8.09816	403.089	32.5607	2.04622	41.7518
		103					0.67	0.3	0.85	1.10405	0.172409	2.72334	8.09816	403.089	32.5607	2.04622	41.7518
		103					0.52	0.23	0.98	1.10405	0.172409	2.72334	8.09816	403.089	32.5607	2.04622	41.7518
		103						0.27		1.10405	0.172409	2.72334	8.09816	403.089	32.5607	2.04622	41.7518
		103						0.21		1.10405	0.172409	2.72334	8.09816	403.089	32.5607	2.04622	41.7518
		103						0.22		1.10405	0.172409	2.72334	8.09816	403.089	32.5607	2.04622	41.7518
7	四川简阳市万古村	104	1	1	0.7	0.411111	1.38	0.1	1.1	1.71649	0.043068	3.08886	5.70842	370.854	32.3925	2.4723	39.9395
		104					0.96	0.13	1.08	1.71649	0.043068	3.08886	5.70842	370.854	32.3925	2.4723	39.9395
		104					1.1	0.12	1.21	1.71649	0.043068	3.08886	5.70842	370.854	32.3925	2.4723	39.9395
		104					0.83	0.11	0.62	1.71649	0.043068	3.08886	5.70842	370.854	32.3925	2.4723	39.9395
		104					0.81	0.18	0.68	1.71649	0.043068	3.08886	5.70842	370.854	32.3925	2.4723	39.9395
		104					0.99	0.13	1.1	1.71649	0.043068	3.08886	5.70842	370.854	32.3925	2.4723	39.9395
		104					0.92	0.11	1.13	1.71649	0.043068	3.08886	5.70842	370.854	32.3925	2.4723	39.9395
		104					0.95	0.12	1.06	1.71649	0.043068	3.08886	5.70842	370.854	32.3925	2.4723	39.9395
		104					0.71	0.03	1.14	1.71649	0.043068	3.08886	5.70842	370.854	32.3925	2.4723	39.9395
		104					1.04	0.15	0.88	1.71649	0.043068	3.08886	5.70842	370.854	32.3925	2.4723	39.9395
		104	2	1	0.833333	0.627778	0.97	0.39	1.17	2.10336	0.0372665	4.89163	6.08426	372.898	30.8986	2.20988	36.3455
		104					1.52	0.71	1.24	2.10336	0.0372665	4.89163	6.08426	372.898	30.8986	2.20988	36.3455
		104					1.02	0.13	1.1	2.10336	0.0372665	4.89163	6.08426	372.898	30.8986	2.20988	36.3455
		104					1.14	0.19	1.04	2.10336	0.0372665	4.89163	6.08426	372.898	30.8986	2.20988	36.3455
		104					1.45	0.83	1.2	2.10336	0.0372665	4.89163	6.08426	372.898	30.8986	2.20988	36.3455
		104					1.22	0.41	1.04	2.10336	0.0372665	4.89163	6.08426	372.898	30.8986	2.20988	36.3455
		104					1.21	0.27	1.1	2.10336	0.0372665	4.89163	6.08426	372.898	30.8986	2.20988	36.3455
		104					1.13	0.23	1.34	2.10336	0.0372665	4.89163	6.08426	372.898	30.8986	2.20988	36.3455
		104					1.26	0.2	1.21	2.10336	0.0372665	4.89163	6.08426	372.898	30.8986	2.20988	36.3455
		104					1.02	0.29	1.17	2.10336	0.0372665	4.89163	6.08426	372.898	30.8986	2.20988	36.3455
		104	3	2	0.9	0.422222	0.97	0.03	0.89	1.52168	0.0372591	3.73092	4.03123	354.806	34.2621	1.65356	39.4249
		104					1.19	0.09	0.76	1.52168	0.0372591	3.73092	4.03123	354.806	34.2621	1.65356	39.4249
		104					0.89	0.04	1.35	1.52168	0.0372591	3.73092	4.03123	354.806	34.2621	1.65356	39.4249
		104					0.96	0.26	1.23	1.52168	0.0372591	3.73092	4.03123	354.806	34.2621	1.65356	39.4249
		104					0.82	0.04	0.7	1.52168	0.0372591	3.73092	4.03123	354.806	34.2621	1.65356	39.4249
		104					0.79	0.14	0.74	1.52168	0.0372591	3.73092	4.03123	354.806	34.2621	1.65356	39.4249
		104					0.74	0.13	0.71	1.52168	0.0372591	3.73092	4.03123	354.806	34.2621	1.65356	39.4249
		104					0.78	0.06	0.73	1.52168	0.0372591	3.73092	4.03123	354.806	34.2621	1.65356	39.4249
		104					0.82	0.04	0.88	1.52168	0.0372591	3.73092	4.03123	354.806	34.2621	1.65356	39.4249
		104					0.7	0.19	0.87	1.52168	0.0372591	3.73092	4.03123	354.806	34.2621	1.65356	39.4249
8	四川永顺镇	105	1	1	0.862069	0.465517	1.53	0.37	1.36	1.53115	0.0414002	2.75597	6.47667	370.222	25.5751	1.67626	40.1105
		105					1.72	0.41	1.1	1.53115	0.0414002	2.75597	6.47667	370.222	25.5751	1.67626	40.1105
		105					1.21	0.29	1.22	1.53115	0.0414002	2.75597	6.47667	370.222	25.5751	1.67626	40.1105
		105					0.92	0.61	0.58	1.53115	0.0414002	2.75597	6.47667	370.222	25.5751	1.67626	40.1105
		105					1.59	0.52	1.49	1.53115	0.0414002	2.75597	6.47667	370.222	25.5751	1.67626	40.1105
		105					1.21	0.23	0.78	1.53115	0.0414002	2.75597	6.47667	370.222	25.5751	1.67626	40.1105
		105					0.92	0.17	0.63	1.53115	0.0414002	2.75597	6.47667	370.222	25.5751	1.67626	40.1105
		105					1.51	0.25	1.14	1.53115	0.0414002	2.75597	6.47667	370.222	25.5751	1.67626	40.1105
		105					0.83	0.21	0.79	1.53115	0.0414002	2.75597	6.47667	370.222	25.5751	1.67626	40.1105
		105					0.92	0.09	0.65	1.53115	0.0414002	2.75597	6.47667	370.222	25.5751	1.67626	40.1105
		105	2	1	0.75	0.505208	1.37	0.73	1.69	1.53268	0.0483544	2.92115	6.89239	372.046	22.1708	1.73193	38.3934
		105					1.62	0.83	1.67	1.53268	0.0483544	2.92115	6.89239	372.046	22.1708	1.73193	38.3934
		105					1.27	0.67	1.13	1.53268	0.0483544	2.92115	6.89239	372.046	22.1708	1.73193	38.3934
		105					1.32	1.13	1.03	1.53268	0.0483544	2.92115	6.89239	372.046	22.1708	1.73193	38.3934
		105					1.06	0.87	0.85	1.53268	0.0483544	2.92115	6.89239	372.046	22.1708	1.73193	38.3934
		105					1.03	0.93	0.86	1.53268	0.0483544	2.92115	6.89239	372.046	22.1708	1.73193	38.3934
		105					1.42	0.77	1.54	1.53268	0.0483544	2.92115	6.89239	372.046	22.1708	1.73193	38.3934
		105					1.36	0.72	1.44	1.53268	0.0483544	2.92115	6.89239	372.046	22.1708	1.73193	38.3934
		105					1.45	0.23	1.13	1.53268	0.0483544	2.92115	6.89239	372.046	22.1708	1.73193	38.3934
		105					1.26	0.37	1.4	1.53268	0.0483544	2.92115	6.89239	372.046	22.1708	1.73193	38.3934
		105	3	1	0.655172	0.551724	1.26	0.63	2.16	1.81396	0.0697871	2.67078	5.56422	365.071	31.3635	1.46685	38.3434
		105					1.32	0.61	1.35	1.81396	0.0697871	2.67078	5.56422	365.071	31.3635	1.46685	38.3434
		105					1.51	1.42	1.63	1.81396	0.0697871	2.67078	5.56422	365.071	31.3635	1.46685	38.3434
		105					1.49	0.32	1.93	1.81396	0.0697871	2.67078	5.56422	365.071	31.3635	1.46685	38.3434
		105					1.32	0.02	1.6	1.81396	0.0697871	2.67078	5.56422	365.071	31.3635	1.46685	38.3434
		105					1.27	0.11	1.58	1.81396	0.0697871	2.67078	5.56422	365.071	31.3635	1.46685	38.3434
		105					1.34	0.36	1.25	1.81396	0.0697871	2.67078	5.56422	365.071	31.3635	1.46685	38.3434
		105					1.37	0.52	1.3	1.81396	0.0697871	2.67078	5.56422	365.071	31.3635	1.46685	38.3434
		105					1.62	0.16	1.96	1.81396	0.0697871	2.67078	5.56422	365.071	31.3635	1.46685	38.3434
		105					0.72	0.12	1.06	1.81396	0.0697871	2.67078	5.56422	365.071	31.3635	1.46685	38.3434
9	重庆岗石村岗石堡	106	1	1	0.4	0.258333				1.39879	0.0929415	3.07457	4.81235	368.601	25.9231	1.54344	48.2122
		106								1.39879	0.0929415	3.07457	4.81235	368.601	25.9231	1.54344	48.2122
		106								1.39879	0.0929415	3.07457	4.81235	368.601	25.9231	1.54344	48.2122
		106								1.39879	0.0929415	3.07457	4.81235	368.601	25.9231	1.54344	48.2122
		106								1.39879	0.0929415	3.07457	4.81235	368.601	25.9231	1.54344	48.2122
		106	2	1	0.666667	0.35	1.09	0.09	0.72	1.31671	0.0874594	2.93701	4.38276	386.798	34.2883	1.62926	48.5343
		106					0.97	0.2	0.63	1.31671	0.0874594	2.93701	4.38276	386.798	34.2883	1.62926	48.5343
		106					1.21	0.16	0.81	1.31671	0.0874594	2.93701	4.38276	386.798	34.2883	1.62926	48.5343
		106						0.12		1.31671	0.0874594	2.93701	4.38276	386.798	34.2883	1.62926	48.5343
		106						0.13		1.31671	0.0874594	2.93701	4.38276	386.798	34.2883	1.62926	48.5343
		106						0.09		1.31671	0.0874594	2.93701	4.38276	386.798	34.2883	1.62926	48.5343
		106	3	1	0.7	0.413889	1.32	0.9	1.97	1.36543	0.082597	2.79944	3.43207	396.139	46.447	2.20572	44.9526
		106					1.32	0.78	1.76	1.36543	0.082597	2.79944	3.43207	396.139	46.447	2.20572	44.9526
		106					1.51	1.26	2.34	1.36543	0.082597	2.79944	3.43207	396.139	46.447	2.20572	44.9526
		106					1.69	0.86	2.25	1.36543	0.082597	2.79944	3.43207	396.139	46.447	2.20572	44.9526
		106					1.35	0.33	1.73	1.36543	0.082597	2.79944	3.43207	396.139	46.447	2.20572	44.9526
		106					1.29	1.02	1.84	1.36543	0.082597	2.79944	3.43207	396.139	46.447	2.20572	44.9526
		106					1.21	0.07	1.98	1.36543	0.082597	2.79944	3.43207	396.139	46.447	2.20572	44.9526
		106					1.37	0.42	1.93	1.36543	0.082597	2.79944	3.43207	396.139	46.447	2.20572	44.9526
		106					1.46	0.181	1.89	1.36543	0.082597	2.79944	3.43207	396.139	46.447	2.20572	44.9526
		106					1.32	0.08	1.87	1.36543	0.082597	2.79944	3.43207	396.139	46.447	2.20572	44.9526
10	重庆涪陵区清溪镇	107	1	1	0.714286	0.449405	1.51	0.65	0.97	1.10278	0.0753217	3.10497	6.75621	381.341	30.9863	1.28874	32.8331
		107					1.24	0.71	1.53	1.10278	0.0753217	3.10497	6.75621	381.341	30.9863	1.28874	32.8331
		107					1.69	0.23	0.88	1.10278	0.0753217	3.10497	6.75621	381.341	30.9863	1.28874	32.8331
		107					1.13	0.61	1.07	1.10278	0.0753217	3.10497	6.75621	381.341	30.9863	1.28874	32.8331
		107					1.28	0.33	1.47	1.10278	0.0753217	3.10497	6.75621	381.341	30.9863	1.28874	32.8331
		107					1.03	0.61	1.72	1.10278	0.0753217	3.10497	6.75621	381.341	30.9863	1.28874	32.8331
		107					1.41	0.62		1.10278	0.0753217	3.10497	6.75621	381.341	30.9863	1.28874	32.8331
		107					1.44	0.27		1.10278	0.0753217	3.10497	6.75621	381.341	30.9863	1.28874	32.8331
		107					1.39	0.32		1.10278	0.0753217	3.10497	6.75621	381.341	30.9863	1.28874	32.8331
		107					1.13	0.33		1.10278	0.0753217	3.10497	6.75621	381.341	30.9863	1.28874	32.8331
		107	2	1	0.678571	0.485119	1.09	0.31	1.98	1.41445	0.0799439	4.11199	7.06376	380.06	26.461	1.69427	34.5415
		107					1.1	0.07	1.31	1.41445	0.0799439	4.11199	7.06376	380.06	26.461	1.69427	34.5415
		107					1.17	0.06	1.54	1.41445	0.0799439	4.11199	7.06376	380.06	26.461	1.69427	34.5415
		107					1.08	0.21	1.65	1.41445	0.0799439	4.11199	7.06376	380.06	26.461	1.69427	34.5415
		107					0.98	0.1	0.95	1.41445	0.0799439	4.11199	7.06376	380.06	26.461	1.69427	34.5415
		107					0.91	0.06	1.41	1.41445	0.0799439	4.11199	7.06376	380.06	26.461	1.69427	34.5415
		107					0.78	0.15	1.15	1.41445	0.0799439	4.11199	7.06376	380.06	26.461	1.69427	34.5415
		107					1.14	0.07	1.51	1.41445	0.0799439	4.11199	7.06376	380.06	26.461	1.69427	34.5415
		107					0.41	0.11		1.41445	0.0799439	4.11199	7.06376	380.06	26.461	1.69427	34.5415
		107					0.52	0.21		1.41445	0.0799439	4.11199	7.06376	380.06	26.461	1.69427	34.5415
11	重庆石柱周家村	108	1	1	0.733333	0.313889	0.72	0.25	0.79	1.9468	0.0795682	3.9179	6.9952	393.429	31.2879	1.84931	40.716
		108					0.82	0.16	1.12	1.9468	0.0795682	3.9179	6.9952	393.429	31.2879	1.84931	40.716
		108					0.79	0.11	1.24	1.9468	0.0795682	3.9179	6.9952	393.429	31.2879	1.84931	40.716
		108					0.61	0.2		1.9468	0.0795682	3.9179	6.9952	393.429	31.2879	1.84931	40.716
		108						0.32		1.9468	0.0795682	3.9179	6.9952	393.429	31.2879	1.84931	40.716
		108						0.18		1.9468	0.0795682	3.9179	6.9952	393.429	31.2879	1.84931	40.716
		108	3	1	0.733333	0.483333	1.13	0.07	1.35	1.24473	0.0840886	2.64733	6.98185	361.548	31.9408	1.8024	42.9857
		108					1.06	0.22	1.32	1.24473	0.0840886	2.64733	6.98185	361.548	31.9408	1.8024	42.9857
		108					0.43	0.26	1.67	1.24473	0.0840886	2.64733	6.98185	361.548	31.9408	1.8024	42.9857
		108					0.93	0.07	1.44	1.24473	0.0840886	2.64733	6.98185	361.548	31.9408	1.8024	42.9857
		108					0.53	0.03	1.08	1.24473	0.0840886	2.64733	6.98185	361.548	31.9408	1.8024	42.9857
12	湖北恩施	109	1	1	0.724138	0.350575	1.07	0.21	1.37	1.38107	0.070242	5.15844	3.86166	390.984	32.6271	2.63541	45.4756
		109					1.03	0.06	0.8	1.38107	0.070242	5.15844	3.86166	390.984	32.6271	2.63541	45.4756
		109					0.74	0.24	1.16	1.38107	0.070242	5.15844	3.86166	390.984	32.6271	2.63541	45.4756
		109					0.68	0.11	0.79	1.38107	0.070242	5.15844	3.86166	390.984	32.6271	2.63541	45.4756
		109					1	0.14		1.38107	0.070242	5.15844	3.86166	390.984	32.6271	2.63541	45.4756
		109						0.22		1.38107	0.070242	5.15844	3.86166	390.984	32.6271	2.63541	45.4756
		109						0.19		1.38107	0.070242	5.15844	3.86166	390.984	32.6271	2.63541	45.4756
		109	3	1	0.814815	0.376543	1.43	0.89	1.46	1.27416	0.0593635	3.80067	4.35032	366.378	34.8552	2.15895	41.2998
		109					1.17	0.84	1.08	1.27416	0.0593635	3.80067	4.35032	366.378	34.8552	2.15895	41.2998
		109					1.29	0.47	1.03	1.27416	0.0593635	3.80067	4.35032	366.378	34.8552	2.15895	41.2998
		109					1.01	0.83	0.72	1.27416	0.0593635	3.80067	4.35032	366.378	34.8552	2.15895	41.2998
		109					1.38	1.27	1.58	1.27416	0.0593635	3.80067	4.35032	366.378	34.8552	2.15895	41.2998
		109					1.58	0.34	1.68	1.27416	0.0593635	3.80067	4.35032	366.378	34.8552	2.15895	41.2998
		109					1.19	0.12	1.37	1.27416	0.0593635	3.80067	4.35032	366.378	34.8552	2.15895	41.2998
		109					1.46	0.53	1.6	1.27416	0.0593635	3.80067	4.35032	366.378	34.8552	2.15895	41.2998
		109					1.27	0.11	1.01	1.27416	0.0593635	3.80067	4.35032	366.378	34.8552	2.15895	41.2998
		109					1.27	0.49	1.62	1.27416	0.0593635	3.80067	4.35032	366.378	34.8552	2.15895	41.2998
13	湖北巴东县	110	1	1	0.6	0.361111	1.04	0.04	2.06	1.12635	0.316235	10.2188	6.59843	380.696	33.9629	3.00342	47.9981
		110					0.98	0.09	2.1	1.12635	0.316235	10.2188	6.59843	380.696	33.9629	3.00342	47.9981
		110					1.47	0.32	2.1	1.12635	0.316235	10.2188	6.59843	380.696	33.9629	3.00342	47.9981
		110					1.41	0.59	1.9	1.12635	0.316235	10.2188	6.59843	380.696	33.9629	3.00342	47.9981
		110					0.75	0.04	1.45	1.12635	0.316235	10.2188	6.59843	380.696	33.9629	3.00342	47.9981
		110					0.72	0.11	0.92	1.12635	0.316235	10.2188	6.59843	380.696	33.9629	3.00342	47.9981
		110					0.89	0.08	1.87	1.12635	0.316235	10.2188	6.59843	380.696	33.9629	3.00342	47.9981
		110					0.99	0.19	2.06	1.12635	0.316235	10.2188	6.59843	380.696	33.9629	3.00342	47.9981
		110	2	1	0.3	0.133333	1.02	0.06	1.35	1.48893	0.316171	13.2693	5.27761	326.109	33.9444	2.45938	48.2858
		110					0.91	0.13	1.05	1.48893	0.316171	13.2693	5.27761	326.109	33.9444	2.45938	48.2858
		110						0.1		1.48893	0.316171	13.2693	5.27761	326.109	33.9444	2.45938	48.2858
		110					0.62	0.04	0.59	1.48893	0.316171	13.2693	5.27761	326.109	33.9444	2.45938	48.2858
		110						0.08		1.48893	0.316171	13.2693	5.27761	326.109	33.9444	2.45938	48.2858
		110	3	1	0.733333	0.422222	0.52	0.2	0.53	2.22685	0.225503	10.2741	7.06213	366.459	29.6981	2.73873	41.2968
		110					0.49	0.21	0.46	2.22685	0.225503	10.2741	7.06213	366.459	29.6981	2.73873	41.2968
		110					0.68	0.18	0.55	2.22685	0.225503	10.2741	7.06213	366.459	29.6981	2.73873	41.2968
		110						0.14		2.22685	0.225503	10.2741	7.06213	366.459	29.6981	2.73873	41.2968
		110						0.2		2.22685	0.225503	10.2741	7.06213	366.459	29.6981	2.73873	41.2968
		110						0.22		2.22685	0.225503	10.2741	7.06213	366.459	29.6981	2.73873	41.2968
14	湖北宜都枝城镇	111	1	1	0.733333	0.377778	1.32	0.59	1.95	1.3238	0.0453997	4.01378	4.48555	366.713	41.2718	2.89537	42.4151
		111					0.89	0.29	1.75	1.3238	0.0453997	4.01378	4.48555	366.713	41.2718	2.89537	42.4151
		111					1.23	0.19	1.55	1.3238	0.0453997	4.01378	4.48555	366.713	41.2718	2.89537	42.4151
		111					1.13	0.09	1.57	1.3238	0.0453997	4.01378	4.48555	366.713	41.2718	2.89537	42.4151
		111					1.12	0.07	1.72	1.3238	0.0453997	4.01378	4.48555	366.713	41.2718	2.89537	42.4151
		111					0.97	0.12	1.16	1.3238	0.0453997	4.01378	4.48555	366.713	41.2718	2.89537	42.4151
		111					1.19	0.06	1.72	1.3238	0.0453997	4.01378	4.48555	366.713	41.2718	2.89537	42.4151
		111					0.69	0.04	1.38	1.3238	0.0453997	4.01378	4.48555	366.713	41.2718	2.89537	42.4151
		111					0.98	0.06	1.11	1.3238	0.0453997	4.01378	4.48555	366.713	41.2718	2.89537	42.4151
		111					0.83	0.03	1.3	1.3238	0.0453997	4.01378	4.48555	366.713	41.2718	2.89537	42.4151
		111	2	1	0.758621	0.537356	1.24	0.63	1.93	1.2704	0.0395312	4.46529	4.3819	359.582	41.9594	2.19384	39.9111
		111					1.47	0.78	1.87	1.2704	0.0395312	4.46529	4.3819	359.582	41.9594	2.19384	39.9111
		111					1.73	0.52	2.85	1.2704	0.0395312	4.46529	4.3819	359.582	41.9594	2.19384	39.9111
		111					1.44	0.29	1.99	1.2704	0.0395312	4.46529	4.3819	359.582	41.9594	2.19384	39.9111
		111					1.32	0.59	1.3	1.2704	0.0395312	4.46529	4.3819	359.582	41.9594	2.19384	39.9111
		111					1.13	0.67	2.38	1.2704	0.0395312	4.46529	4.3819	359.582	41.9594	2.19384	39.9111
		111					1.52	0.72	1.78	1.2704	0.0395312	4.46529	4.3819	359.582	41.9594	2.19384	39.9111
		111					1.07	0.47	1.46	1.2704	0.0395312	4.46529	4.3819	359.582	41.9594	2.19384	39.9111
		111					1.15	0.33	1.54	1.2704	0.0395312	4.46529	4.3819	359.582	41.9594	2.19384	39.9111
		111					1.43	0.78	1.58	1.2704	0.0395312	4.46529	4.3819	359.582	41.9594	2.19384	39.9111
		111	3	1	0.645161	0.365591	1.31	0.47	1.15	1.40295	0.0552339	4.66486	6.10951	379.33	34.7053	1.63644	42.3758
		111					1.41	0.81	1.79	1.40295	0.0552339	4.66486	6.10951	379.33	34.7053	1.63644	42.3758
		111					1.37	0.63	1.84	1.40295	0.0552339	4.66486	6.10951	379.33	34.7053	1.63644	42.3758
		111					1.26	0.51	2.62	1.40295	0.0552339	4.66486	6.10951	379.33	34.7053	1.63644	42.3758
		111					1.43	0.57	1.22	1.40295	0.0552339	4.66486	6.10951	379.33	34.7053	1.63644	42.3758
		111					1.337	0.71	2.18	1.40295	0.0552339	4.66486	6.10951	379.33	34.7053	1.63644	42.3758
		111					1.57	0.19	2.12	1.40295	0.0552339	4.66486	6.10951	379.33	34.7053	1.63644	42.3758
		111					1.21	0.07	1.38	1.40295	0.0552339	4.66486	6.10951	379.33	34.7053	1.63644	42.3758
		111					1.39	0.11	1.91	1.40295	0.0552339	4.66486	6.10951	379.33	34.7053	1.63644	42.3758
		111					1.31	0.12	1.95	1.40295	0.0552339	4.66486	6.10951	379.33	34.7053	1.63644	42.3758
15	湖北公安县	112	1	1	0.733333	0.518889	1.41	1.52	1.2	2.27761	0.0863252	2.74344	8.80616	383.333	24.4306	1.24239	32.2969
		112					1.79	1.07	0.9	2.27761	0.0863252	2.74344	8.80616	383.333	24.4306	1.24239	32.2969
		112					1.51	0.73	1.82	2.27761	0.0863252	2.74344	8.80616	383.333	24.4306	1.24239	32.2969
		112					1.393	0.97	1.33	2.27761	0.0863252	2.74344	8.80616	383.333	24.4306	1.24239	32.2969
		112					1.53	0.72	1.4	2.27761	0.0863252	2.74344	8.80616	383.333	24.4306	1.24239	32.2969
		112					1.67	0.86	1.94	2.27761	0.0863252	2.74344	8.80616	383.333	24.4306	1.24239	32.2969
		112					1.12	0.61	0.79	2.27761	0.0863252	2.74344	8.80616	383.333	24.4306	1.24239	32.2969
		112					1.23	0.71	1.39	2.27761	0.0863252	2.74344	8.80616	383.333	24.4306	1.24239	32.2969
		112					1.43	0.67	1.63	2.27761	0.0863252	2.74344	8.80616	383.333	24.4306	1.24239	32.2969
		112					1.03	1.27	1.05	2.27761	0.0863252	2.74344	8.80616	383.333	24.4306	1.24239	32.2969
		112	2	1	0.6	0.422222	1.22	0.06	0.93	1.7643	0.0445838	2.57031	6.29022	382.505	30.5932	1.91616	37.8969
		112					0.88	0.13	1.22	1.7643	0.0445838	2.57031	6.29022	382.505	30.5932	1.91616	37.8969
		112					1.25	0.04	1.42	1.7643	0.0445838	2.57031	6.29022	382.505	30.5932	1.91616	37.8969
		112					0.92	0.26	1.39	1.7643	0.0445838	2.57031	6.29022	382.505	30.5932	1.91616	37.8969
		112					0.89	0.04	1.29	1.7643	0.0445838	2.57031	6.29022	382.505	30.5932	1.91616	37.8969
		112					0.91	0.12	1	1.7643	0.0445838	2.57031	6.29022	382.505	30.5932	1.91616	37.8969
		112					0.9	0.14	0.61	1.7643	0.0445838	2.57031	6.29022	382.505	30.5932	1.91616	37.8969
		112					0.78	0.08	0.86	1.7643	0.0445838	2.57031	6.29022	382.505	30.5932	1.91616	37.8969
		112					1.16	0.08	1.42	1.7643	0.0445838	2.57031	6.29022	382.505	30.5932	1.91616	37.8969
		112					1.03	0.21	1.33	1.7643	0.0445838	2.57031	6.29022	382.505	30.5932	1.91616	37.8969
		112	3	1	0.633333	0.427778	1.12	0.25	1.06	1.23657	0.0351898	2.58768	7.79259	375.13	30.7469	1.81609	34.5943
		112					0.91	0.43	0.85	1.23657	0.0351898	2.58768	7.79259	375.13	30.7469	1.81609	34.5943
		112					1.18	0.1	0.99	1.23657	0.0351898	2.58768	7.79259	375.13	30.7469	1.81609	34.5943
		112					1.56	0.55	1.59	1.23657	0.0351898	2.58768	7.79259	375.13	30.7469	1.81609	34.5943
		112					0.94	0.11	0.78	1.23657	0.0351898	2.58768	7.79259	375.13	30.7469	1.81609	34.5943
		112					0.93	0.04	0.65	1.23657	0.0351898	2.58768	7.79259	375.13	30.7469	1.81609	34.5943
		112					1.15	0.12	0.82	1.23657	0.0351898	2.58768	7.79259	375.13	30.7469	1.81609	34.5943
		112					1.05	0.06	0.79	1.23657	0.0351898	2.58768	7.79259	375.13	30.7469	1.81609	34.5943
		112					0.79	0.01	0.51	1.23657	0.0351898	2.58768	7.79259	375.13	30.7469	1.81609	34.5943
		112					1.29	0.32	1.23	1.23657	0.0351898	2.58768	7.79259	375.13	30.7469	1.81609	34.5943
		112	4	1	0.4	0.136706	1.81	0.12	1.19	1.75949	0.0553662	2.63381	7.62965	380.322	28.5902	1.65821	34.9294
		112					0.93	0.51	0.22	1.75949	0.0553662	2.63381	7.62965	380.322	28.5902	1.65821	34.9294
		112					1.23	0.11	1.01	1.75949	0.0553662	2.63381	7.62965	380.322	28.5902	1.65821	34.9294
		112					1.39	0.34	0.85	1.75949	0.0553662	2.63381	7.62965	380.322	28.5902	1.65821	34.9294
		112					1.47	0.39	0.95	1.75949	0.0553662	2.63381	7.62965	380.322	28.5902	1.65821	34.9294
		112					1.12	0.23	0.49	1.75949	0.0553662	2.63381	7.62965	380.322	28.5902	1.65821	34.9294
16	湖北仙桃	113	1	1	0.666667	0.483333	1.07	0.09	1.64	1.34354	0.0509773	4.69849	3.9394	392.206	32.8624	1.959	40.4959
		113					0.86	0.19	0.81	1.34354	0.0509773	4.69849	3.9394	392.206	32.8624	1.959	40.4959
		113					1.07	0.19	1.06	1.34354	0.0509773	4.69849	3.9394	392.206	32.8624	1.959	40.4959
		113						0.22		1.34354	0.0509773	4.69849	3.9394	392.206	32.8624	1.959	40.4959
		113						0.17		1.34354	0.0509773	4.69849	3.9394	392.206	32.8624	1.959	40.4959
		113						0.11		1.34354	0.0509773	4.69849	3.9394	392.206	32.8624	1.959	40.4959
		113	2	1	0.7	0.461111	1.36	0.27	1.24	1.50301	0.0529751	2.88354	1.56507	392.206	32.8624	2.08921	37.4171
		113					0.96	0.21	0.88	1.50301	0.0529751	2.88354	1.56507	392.206	32.8624	2.08921	37.4171
		113					1.17	0.23	1.03	1.50301	0.0529751	2.88354	1.56507	392.206	32.8624	2.08921	37.4171
		113						0.19		1.50301	0.0529751	2.88354	1.56507	392.206	32.8624	2.08921	37.4171
		113						0.17		1.50301	0.0529751	2.88354	1.56507	392.206	32.8624	2.08921	37.4171
		113						0.29		1.50301	0.0529751	2.88354	1.56507	392.206	32.8624	2.08921	37.4171
		113	3	1	1	0.580357	2.07	1.02	2.25	1.10278	0.0573319	3.81312	6.51228	392.206	32.8624	1.14294	38.7819
		113					1.48	0.83	1.05	1.10278	0.0573319	3.81312	6.51228	392.206	32.8624	1.14294	38.7819
		113					1.67	1.2	1.8	1.10278	0.0573319	3.81312	6.51228	392.206	32.8624	1.14294	38.7819
		113					1.19	0.73	1.23	1.10278	0.0573319	3.81312	6.51228	392.206	32.8624	1.14294	38.7819
		113					1.34	0.67	0.95	1.10278	0.0573319	3.81312	6.51228	392.206	32.8624	1.14294	38.7819
		113					1.51	0.88	1.06	1.10278	0.0573319	3.81312	6.51228	392.206	32.8624	1.14294	38.7819
		113					1.21	0.49	1.26	1.10278	0.0573319	3.81312	6.51228	392.206	32.8624	1.14294	38.7819
		113					1.53	0.68	1.8	1.10278	0.0573319	3.81312	6.51228	392.206	32.8624	1.14294	38.7819
		113					1.54	1.09	1.21	1.10278	0.0573319	3.81312	6.51228	392.206	32.8624	1.14294	38.7819
		113					1.4	0.71	1.28	1.10278	0.0573319	3.81312	6.51228	392.206	32.8624	1.14294	38.7819
17	湖北武汉汤逊湖	114	1	1	0.833333	0.422222	0.73	0.37	0.68	1.74465	0.0367761	3.14571	6.00393	394.109	27.2838	1.60216	36.9695
		114					0.56	0.2	0.616	1.74465	0.0367761	3.14571	6.00393	394.109	27.2838	1.60216	36.9695
		114					0.55	0.16	0.41	1.74465	0.0367761	3.14571	6.00393	394.109	27.2838	1.60216	36.9695
		114					0.62	0.4		1.74465	0.0367761	3.14571	6.00393	394.109	27.2838	1.60216	36.9695
		114	2	1	0.733333	0.588889	0.58	0.17	0.42	2.40059	0.0390711	2.94709	5.79301	397.7	32.1728	1.97483	33.6307
		114					0.52	0.22	0.37	2.40059	0.0390711	2.94709	5.79301	397.7	32.1728	1.97483	33.6307
		114					0.49	0.22	0.34	2.40059	0.0390711	2.94709	5.79301	397.7	32.1728	1.97483	33.6307
		114	3	1	0.833333	0.45	1.24	0.09	1.89	1.65935	0.049907	3.13349	6.80944	378.1	29.0309	1.79899	38.7924
		114					0.82	0.05	1.32	1.65935	0.049907	3.13349	6.80944	378.1	29.0309	1.79899	38.7924
		114					0.91	0.04	1.36	1.65935	0.049907	3.13349	6.80944	378.1	29.0309	1.79899	38.7924
		114					0.91	0.19	0.92	1.65935	0.049907	3.13349	6.80944	378.1	29.0309	1.79899	38.7924
		114					1.14	0.29	0.99	1.65935	0.049907	3.13349	6.80944	378.1	29.0309	1.79899	38.7924
		114					1.03	0.23	1.1	1.65935	0.049907	3.13349	6.80944	378.1	29.0309	1.79899	38.7924
		114					0.71	0.08	0.83	1.65935	0.049907	3.13349	6.80944	378.1	29.0309	1.79899	38.7924
		114					0.74	0.04	0.76	1.65935	0.049907	3.13349	6.80944	378.1	29.0309	1.79899	38.7924
		114	4	2	0.5	0.144762	1.21	0.14	1.08	1.33862	0.046	2.704	5.58213	435.1	39.4	3.21206	42.6077
		114					1.08	0.21	1.26	1.33862	0.046	2.704	5.58213	435.1	39.4	3.21206	42.6077
		114					0.53	0.031	0.73	1.33862	0.046	2.704	5.58213	435.1	39.4	3.21206	42.6077
		114					0.76	0.13	0.36	1.33862	0.046	2.704	5.58213	435.1	39.4	3.21206	42.6077
		114						0.2		1.33862	0.046	2.704	5.58213	435.1	39.4	3.21206	42.6077
		114						0.33		1.33862	0.046	2.704	5.58213	435.1	39.4	3.21206	42.6077
		114						0.37		1.33862	0.046	2.704	5.58213	435.1	39.4	3.21206	42.6077
		114						0.16		1.33862	0.046	2.704	5.58213	435.1	39.4	3.21206	42.6077
		114						0.41		1.33862	0.046	2.704	5.58213	435.1	39.4	3.21206	42.6077
		114						0.12		1.33862	0.046	2.704	5.58213	435.1	39.4	3.21206	42.6077
18	湖北蕲春县	115	1	1	0.633333	0.45	1.35	0.17	1.87	1.78308	0.0924198	3.16001	3.72271	408.832	33.6483	2.58557	38.3303
		115					1.22	0.24	0.61	1.78308	0.0924198	3.16001	3.72271	408.832	33.6483	2.58557	38.3303
		115					1.38	0.15	1.07	1.78308	0.0924198	3.16001	3.72271	408.832	33.6483	2.58557	38.3303
		115						0.21		1.78308	0.0924198	3.16001	3.72271	408.832	33.6483	2.58557	38.3303
		115						0.18		1.78308	0.0924198	3.16001	3.72271	408.832	33.6483	2.58557	38.3303
		115						0.16		1.78308	0.0924198	3.16001	3.72271	408.832	33.6483	2.58557	38.3303
		115	2	1	0.7	0.544444	1.48	0.55	1.52	2.44784	0.0902457	3.98963	3.47591	411.345	33.2032	2.38728	39.7529
		115					1.35	0.13	1.96	2.44784	0.0902457	3.98963	3.47591	411.345	33.2032	2.38728	39.7529
		115					1.32	0.67	1.13	2.44784	0.0902457	3.98963	3.47591	411.345	33.2032	2.38728	39.7529
		115					1.4	0.28	2.04	2.44784	0.0902457	3.98963	3.47591	411.345	33.2032	2.38728	39.7529
		115					1.21	0.1	1.47	2.44784	0.0902457	3.98963	3.47591	411.345	33.2032	2.38728	39.7529
		115					1.26	0.04	1.75	2.44784	0.0902457	3.98963	3.47591	411.345	33.2032	2.38728	39.7529
		115					1.336	0.13	1.44	2.44784	0.0902457	3.98963	3.47591	411.345	33.2032	2.38728	39.7529
		115	3	1	0.827586	0.619869	0.58	0.09	0.72	1.85691	0.0567831	3.44048	2.79729	393.129	36.581	3.30013	43.3307
		115					0.46	0.18	0.69	1.85691	0.0567831	3.44048	2.79729	393.129	36.581	3.30013	43.3307
		115					0.52	0.12	0.73	1.85691	0.0567831	3.44048	2.79729	393.129	36.581	3.30013	43.3307
		115						0.16		1.85691	0.0567831	3.44048	2.79729	393.129	36.581	3.30013	43.3307
		115						0.11		1.85691	0.0567831	3.44048	2.79729	393.129	36.581	3.30013	43.3307
		115						0.15		1.85691	0.0567831	3.44048	2.79729	393.129	36.581	3.30013	43.3307
19	湖北黄梅县	116	1	1	0.766667	0.441667	0.98	0.17	0.87	1.0934	0.0337412	3.47409	6.10643	355.852	27.029	2.38753	40.6373
		116					0.97	0.09	0.69	1.0934	0.0337412	3.47409	6.10643	355.852	27.029	2.38753	40.6373
		116					0.84	0.09	0.93	1.0934	0.0337412	3.47409	6.10643	355.852	27.029	2.38753	40.6373
		116					0.94	0.03	0.69	1.0934	0.0337412	3.47409	6.10643	355.852	27.029	2.38753	40.6373
		116					0.89	0.02	0.55	1.0934	0.0337412	3.47409	6.10643	355.852	27.029	2.38753	40.6373
		116					0.53	0.21	0.18	1.0934	0.0337412	3.47409	6.10643	355.852	27.029	2.38753	40.6373
		116	2	1	0.566667	0.266667	0.92	0.16	0.72	1.25287	0.044072	5.66354	6.53477	389.178	29.8279	2.25511	38.9207
		116					0.89	0.13	0.79	1.25287	0.044072	5.66354	6.53477	389.178	29.8279	2.25511	38.9207
		116					1.08	0.14	0.62	1.25287	0.044072	5.66354	6.53477	389.178	29.8279	2.25511	38.9207
		116					0.86	0.08	0.94	1.25287	0.044072	5.66354	6.53477	389.178	29.8279	2.25511	38.9207
		116					0.92	0.13	0.92	1.25287	0.044072	5.66354	6.53477	389.178	29.8279	2.25511	38.9207
		116					0.83	0.05	0.37	1.25287	0.044072	5.66354	6.53477	389.178	29.8279	2.25511	38.9207
		116					0.74	0.11	0.5	1.25287	0.044072	5.66354	6.53477	389.178	29.8279	2.25511	38.9207
		116					0.62	0.04	0.83	1.25287	0.044072	5.66354	6.53477	389.178	29.8279	2.25511	38.9207
		116					0.82	0.04	0.44	1.25287	0.044072	5.66354	6.53477	389.178	29.8279	2.25511	38.9207
		116					0.47	0.19	0.54	1.25287	0.044072	5.66354	6.53477	389.178	29.8279	2.25511	38.9207
		116	3	1	0.733333	0.533333	0.53	0.27	0.38	0.971711	0.0304332	4.03201	5.23965	392.621	40.3016	2.4831	39.9544
		116					0.46	0.3		0.971711	0.0304332	4.03201	5.23965	392.621	40.3016	2.4831	39.9544
		116					0.43	0.34		0.971711	0.0304332	4.03201	5.23965	392.621	40.3016	2.4831	39.9544
		116					0.71	0.14	0.52	0.971711	0.0304332	4.03201	5.23965	392.621	40.3016	2.4831	39.9544
		116					0.54	0.32	0.46	0.971711	0.0304332	4.03201	5.23965	392.621	40.3016	2.4831	39.9544
		116					0.18	0.68		0.971711	0.0304332	4.03201	5.23965	392.621	40.3016	2.4831	39.9544
20	安徽东至县	117	1	1	0.666667	0.527778	1.36	0.21	1.36	1.23282	0.0629627	2.8587	5.89325	358.254	34.3189	2.70386	37.9022
		117					1.27	0.18	1.21	1.23282	0.0629627	2.8587	5.89325	358.254	34.3189	2.70386	37.9022
		117					1.09	0.05	1	1.23282	0.0629627	2.8587	5.89325	358.254	34.3189	2.70386	37.9022
		117					1.16	0.32	0.63	1.23282	0.0629627	2.8587	5.89325	358.254	34.3189	2.70386	37.9022
		117					1.23	0.04	1.02	1.23282	0.0629627	2.8587	5.89325	358.254	34.3189	2.70386	37.9022
		117					0.88	0.17	1.29	1.23282	0.0629627	2.8587	5.89325	358.254	34.3189	2.70386	37.9022
		117					1.02	0.08	1.03	1.23282	0.0629627	2.8587	5.89325	358.254	34.3189	2.70386	37.9022
		117					0.66	0.21	1.36	1.23282	0.0629627	2.8587	5.89325	358.254	34.3189	2.70386	37.9022
		117					1.09	0.09	1.2	1.23282	0.0629627	2.8587	5.89325	358.254	34.3189	2.70386	37.9022
		117					1.02	0.08	1.34	1.23282	0.0629627	2.8587	5.89325	358.254	34.3189	2.70386	37.9022
		117	2	1	0.733333	0.561111	1.36	0.72	1.52	1.41546	0.0504729	2.74344	5.61574	392.349	35.385	1.89358	39.2633
		117					0.89	0.29	1.51	1.41546	0.0504729	2.74344	5.61574	392.349	35.385	1.89358	39.2633
		117					1.67	0.93	2.09	1.41546	0.0504729	2.74344	5.61574	392.349	35.385	1.89358	39.2633
		117					1.46	0.97	2.25	1.41546	0.0504729	2.74344	5.61574	392.349	35.385	1.89358	39.2633
		117					1.06	0.05	1.57	1.41546	0.0504729	2.74344	5.61574	392.349	35.385	1.89358	39.2633
		117					0.96	0.11	1.28	1.41546	0.0504729	2.74344	5.61574	392.349	35.385	1.89358	39.2633
		117					1.32	0.13	1.63	1.41546	0.0504729	2.74344	5.61574	392.349	35.385	1.89358	39.2633
		117					1.32	0.07	1.28	1.41546	0.0504729	2.74344	5.61574	392.349	35.385	1.89358	39.2633
		117					1.07	0.16	0.75	1.41546	0.0504729	2.74344	5.61574	392.349	35.385	1.89358	39.2633
		117					1.43	0.26	1.78	1.41546	0.0504729	2.74344	5.61574	392.349	35.385	1.89358	39.2633
		117	3	1	0.758621	0.606322	1.23	1.27	1.37	1.36461	0.0667125	2.80952	6.50011	380.397	32.4522	2.00171	36.4791
		117					1.31	1.23	1.09	1.36461	0.0667125	2.80952	6.50011	380.397	32.4522	2.00171	36.4791
		117					1.61	2.06	1.23	1.36461	0.0667125	2.80952	6.50011	380.397	32.4522	2.00171	36.4791
		117					1.52	1.27	1.87	1.36461	0.0667125	2.80952	6.50011	380.397	32.4522	2.00171	36.4791
		117					1.72	2.53	1.52	1.36461	0.0667125	2.80952	6.50011	380.397	32.4522	2.00171	36.4791
		117					1.37	1.81	1.34	1.36461	0.0667125	2.80952	6.50011	380.397	32.4522	2.00171	36.4791
		117					1.27	0.76	1.06	1.36461	0.0667125	2.80952	6.50011	380.397	32.4522	2.00171	36.4791
		117					1.42	0.92	1.53	1.36461	0.0667125	2.80952	6.50011	380.397	32.4522	2.00171	36.4791
		117					1.36	1.43	1.43	1.36461	0.0667125	2.80952	6.50011	380.397	32.4522	2.00171	36.4791
		117					1.42	1.07	1.62	1.36461	0.0667125	2.80952	6.50011	380.397	32.4522	2.00171	36.4791
21	安徽黄山	118	2	1	0.612903	0.446237	1.62	1.17	2.46	1.52177	0.0601563	3.17407	6.30596	397.051	33.8832	2.39797	51.2968
		118					1.73	0.38	1.81	1.52177	0.0601563	3.17407	6.30596	397.051	33.8832	2.39797	51.2968
		118					1.17	0.05	1.66	1.52177	0.0601563	3.17407	6.30596	397.051	33.8832	2.39797	51.2968
		118					1.22	0.31	1.38	1.52177	0.0601563	3.17407	6.30596	397.051	33.8832	2.39797	51.2968
		118					1.26	0.05	1.86	1.52177	0.0601563	3.17407	6.30596	397.051	33.8832	2.39797	51.2968
		118					1.06	0.27	1.7	1.52177	0.0601563	3.17407	6.30596	397.051	33.8832	2.39797	51.2968
		118					1.36	0.62	1.76	1.52177	0.0601563	3.17407	6.30596	397.051	33.8832	2.39797	51.2968
		118					1.72	0.96	2.07	1.52177	0.0601563	3.17407	6.30596	397.051	33.8832	2.39797	51.2968
		118					1.03	0.42	1.69	1.52177	0.0601563	3.17407	6.30596	397.051	33.8832	2.39797	51.2968
		118					0.73	0.18	1.21	1.52177	0.0601563	3.17407	6.30596	397.051	33.8832	2.39797	51.2968
		118	3	1	0.566667	0.333333	1.31	0.12	1.36	1.59994	0.0797271	2.84291	6.43874	385.891	34.2686	1.98239	44.3172
		118					1.23	0.06	1.58	1.59994	0.0797271	2.84291	6.43874	385.891	34.2686	1.98239	44.3172
		118					1.11	0.37	1.39	1.59994	0.0797271	2.84291	6.43874	385.891	34.2686	1.98239	44.3172
		118					0.83	0.11	1.03	1.59994	0.0797271	2.84291	6.43874	385.891	34.2686	1.98239	44.3172
22	浙江杭州龙岗镇	119	1	1	0.785714	0.580357	0.73	0.16	1.03	1.15281	0.0327125	2.89103	6.68588	385.569	35.1025	1.47487	45.3115
		119					0.68	0.11	0.97	1.15281	0.0327125	2.89103	6.68588	385.569	35.1025	1.47487	45.3115
		119					0.78	0.13	1.09	1.15281	0.0327125	2.89103	6.68588	385.569	35.1025	1.47487	45.3115
		119						0.17		1.15281	0.0327125	2.89103	6.68588	385.569	35.1025	1.47487	45.3115
		119						0.17		1.15281	0.0327125	2.89103	6.68588	385.569	35.1025	1.47487	45.3115
		119						0.16		1.15281	0.0327125	2.89103	6.68588	385.569	35.1025	1.47487	45.3115
		119	3	2	0.925926	0.450617	1.92	9.43	2.67	1.53741	0.0476371	3.01534	5.93357	384.925	30.6995	1.63328	41.8512
		119					1.85	8.72	2.06	1.53741	0.0476371	3.01534	5.93357	384.925	30.6995	1.63328	41.8512
		119					2.26	9.17	2.16	1.53741	0.0476371	3.01534	5.93357	384.925	30.6995	1.63328	41.8512
		119					2.03	8.74	2.91	1.53741	0.0476371	3.01534	5.93357	384.925	30.6995	1.63328	41.8512
		119					1.26	6.75	2.48	1.53741	0.0476371	3.01534	5.93357	384.925	30.6995	1.63328	41.8512
		119					1.83	10.05	2.42	1.53741	0.0476371	3.01534	5.93357	384.925	30.6995	1.63328	41.8512
		119					1.72	9.07	1.73	1.53741	0.0476371	3.01534	5.93357	384.925	30.6995	1.63328	41.8512
		119					2.47	8.62	1.57	1.53741	0.0476371	3.01534	5.93357	384.925	30.6995	1.63328	41.8512
		119					1.73	9.63	2.5	1.53741	0.0476371	3.01534	5.93357	384.925	30.6995	1.63328	41.8512
		119					2.16	8.23	1.69	1.53741	0.0476371	3.01534	5.93357	384.925	30.6995	1.63328	41.8512
23	浙江杭州萧山区	120	1	1	0.966667	0.705556	0.83	1.06	1.44	1.08402	0.0538327	10.8933	5.41448	385.569	35.1025	2.32753	32.2001
		120					0.46	1.28	1.53	1.08402	0.0538327	10.8933	5.41448	385.569	35.1025	2.32753	32.2001
		120					0.19	1.49	1.73	1.08402	0.0538327	10.8933	5.41448	385.569	35.1025	2.32753	32.2001
		120					0.51	1.13	1.08	1.08402	0.0538327	10.8933	5.41448	385.569	35.1025	2.32753	32.2001
		120					0.21	0.99	0.93	1.08402	0.0538327	10.8933	5.41448	385.569	35.1025	2.32753	32.2001
		120					0.47	1.24	1.13	1.08402	0.0538327	10.8933	5.41448	385.569	35.1025	2.32753	32.2001
		120					0.41	1.32	1.2	1.08402	0.0538327	10.8933	5.41448	385.569	35.1025	2.32753	32.2001
		120					0.61	1.62	1.57	1.08402	0.0538327	10.8933	5.41448	385.569	35.1025	2.32753	32.2001
		120					0.55	1.26	1.3	1.08402	0.0538327	10.8933	5.41448	385.569	35.1025	2.32753	32.2001
		120					0.47	1.07	0.75	1.08402	0.0538327	10.8933	5.41448	385.569	35.1025	2.32753	32.2001
		120	2	1	0.666667	0.502778	0.38	0.26	0.31	1.22969	0.0457517	5.63078	5.50272	385.461	43.8782	3.06209	38.1128
		120					0.4	0.29	0.36	1.22969	0.0457517	5.63078	5.50272	385.461	43.8782	3.06209	38.1128
		120					0.51	0.27	0.57	1.22969	0.0457517	5.63078	5.50272	385.461	43.8782	3.06209	38.1128
		120					0.48	0.31		1.22969	0.0457517	5.63078	5.50272	385.461	43.8782	3.06209	38.1128
		120					0.41	0.35		1.22969	0.0457517	5.63078	5.50272	385.461	43.8782	3.06209	38.1128
		120					0.42	0.22		1.22969	0.0457517	5.63078	5.50272	385.461	43.8782	3.06209	38.1128
		120	3	1	0.7	0.438889	0.12	0.17	1.41	0.937057	0.0348114	11.4239	6.03844	384.925	30.6995	2.15628	30.8737
		120					0.97	0.13	1.12	0.937057	0.0348114	11.4239	6.03844	384.925	30.6995	2.15628	30.8737
		120					0.53	0.19	0.46	0.937057	0.0348114	11.4239	6.03844	384.925	30.6995	2.15628	30.8737
		120						0.16		0.937057	0.0348114	11.4239	6.03844	384.925	30.6995	2.15628	30.8737
		120						0.18		0.937057	0.0348114	11.4239	6.03844	384.925	30.6995	2.15628	30.8737
		120						0.11		0.937057	0.0348114	11.4239	6.03844	384.925	30.6995	2.15628	30.8737
24	浙江永和镇	121	1	1	0.633333	0.433333	0.34	0.31	0.68	1.65657	0.110594	3.0963	7.87366	378.156	30.5371	1.51696	32.1233
		121					0.2	0.32	0.54	1.65657	0.110594	3.0963	7.87366	378.156	30.5371	1.51696	32.1233
		121					0.31	0.2	0.37	1.65657	0.110594	3.0963	7.87366	378.156	30.5371	1.51696	32.1233
		121						0.12		1.65657	0.110594	3.0963	7.87366	378.156	30.5371	1.51696	32.1233
		121						0.2		1.65657	0.110594	3.0963	7.87366	378.156	30.5371	1.51696	32.1233
		121						0.16		1.65657	0.110594	3.0963	7.87366	378.156	30.5371	1.51696	32.1233
		121						0.2		1.65657	0.110594	3.0963	7.87366	378.156	30.5371	1.51696	32.1233
		121	2	1	0.733333	0.502778	0.35	0.12	0.51	1.61871	0.0920156	2.97974	6.46023	383.702	28.8026	1.8206	38.9527
		121					0.3	0.2	0.57	1.61871	0.0920156	2.97974	6.46023	383.702	28.8026	1.8206	38.9527
		121					0.33	0.2	0.43	1.61871	0.0920156	2.97974	6.46023	383.702	28.8026	1.8206	38.9527
		121						0.19		1.61871	0.0920156	2.97974	6.46023	383.702	28.8026	1.8206	38.9527
		121						0.19		1.61871	0.0920156	2.97974	6.46023	383.702	28.8026	1.8206	38.9527
		121						0.2		1.61871	0.0920156	2.97974	6.46023	383.702	28.8026	1.8206	38.9527
		121	3	1	0.866667	0.594444	0.7	0.21	1.04	0.985431	0.188538	3.75855	5.64616	395.396	38.7719	2.25897	44.7836
		121					0.47	0.15	0.64	0.985431	0.188538	3.75855	5.64616	395.396	38.7719	2.25897	44.7836
		121					0.56	0.19	0.42	0.985431	0.188538	3.75855	5.64616	395.396	38.7719	2.25897	44.7836
		121						0.34		0.985431	0.188538	3.75855	5.64616	395.396	38.7719	2.25897	44.7836
		121						0.18		0.985431	0.188538	3.75855	5.64616	395.396	38.7719	2.25897	44.7836
		121						0.17		0.985431	0.188538	3.75855	5.64616	395.396	38.7719	2.25897	44.7836
25	浙江舟山普陀区	122	1	1	0.733333	0.466667	0.79	0.16	0.8	1.88761	0.0618097	4.34264	7.03564	392.089	28.885	2.04597	42.4004
		122					0.74	0.19	0.29	1.88761	0.0618097	4.34264	7.03564	392.089	28.885	2.04597	42.4004
		122					0.71	0.13	0.53	1.88761	0.0618097	4.34264	7.03564	392.089	28.885	2.04597	42.4004
		122					0.81	0.14		1.88761	0.0618097	4.34264	7.03564	392.089	28.885	2.04597	42.4004
		122						0.24		1.88761	0.0618097	4.34264	7.03564	392.089	28.885	2.04597	42.4004
		122						0.29		1.88761	0.0618097	4.34264	7.03564	392.089	28.885	2.04597	42.4004
		122						0.27		1.88761	0.0618097	4.34264	7.03564	392.089	28.885	2.04597	42.4004
		122	2	1	0.533333	0.483333	1.19	0.16	1.99	1.23908	0.0428868	6.81843	4.2158	382.59	37.71	2.55877	37.814
		122					1.21	0.55	2.13	1.23908	0.0428868	6.81843	4.2158	382.59	37.71	2.55877	37.814
		122					0.667	0.12	1.67	1.23908	0.0428868	6.81843	4.2158	382.59	37.71	2.55877	37.814
		122					1.04	0.14	1.6	1.23908	0.0428868	6.81843	4.2158	382.59	37.71	2.55877	37.814
		122					1.06	0.47		1.23908	0.0428868	6.81843	4.2158	382.59	37.71	2.55877	37.814
		122						0.21		1.23908	0.0428868	6.81843	4.2158	382.59	37.71	2.55877	37.814
		122	3	1	0.466667	0.351111	0.86	0.18	0.34	1.53505	0.0655005	5.31276	7.14461	378.032	27.8681	1.50857	41.3851
		122					0.76	0.22	0.61	1.53505	0.0655005	5.31276	7.14461	378.032	27.8681	1.50857	41.3851
		122					0.71	0.16	0.52	1.53505	0.0655005	5.31276	7.14461	378.032	27.8681	1.50857	41.3851
		122						0.15		1.53505	0.0655005	5.31276	7.14461	378.032	27.8681	1.50857	41.3851
		122						0.2		1.53505	0.0655005	5.31276	7.14461	378.032	27.8681	1.50857	41.3851

## Sheet: 纬度原始数据汇总
	纬度方向
组别	地址	纬度（N）	重复	初始萌发时间	N8	萌发速率	株高	根长	叶面积	多酚 mg/L	蛋白质mg/g	氨基酸mg/g	可溶性糖mg/g	植物C mg/g	植物N mg/g	植物P mg/g	植物K mg/g
1	海南	20.1	1	2	0.733333	0.19	1.49	1.21	1.16	2.26909	0.169895	10.0635	4.90147	436.3	42.8	3.30771	16.2862
		20.1					1.43	1.52	1.19	2.26909	0.169895	10.0635	4.90147	436.3	42.8	3.30771	16.2862
		20.1					1.93	1.47	2.17	2.26909	0.169895	10.0635	4.90147	436.3	42.8	3.30771	16.2862
		20.1					1.73	1.32	1.39	2.26909	0.169895	10.0635	4.90147	436.3	42.8	3.30771	16.2862
		20.1					1.26	1.82	1.05	2.26909	0.169895	10.0635	4.90147	436.3	42.8	3.30771	16.2862
		20.1					1.07	2.37	0.89	2.26909	0.169895	10.0635	4.90147	436.3	42.8	3.30771	16.2862
		20.1					1.63	2.22	1.56	2.26909	0.169895	10.0635	4.90147	436.3	42.8	3.30771	16.2862
		20.1					1.51	0.73	1.46	2.26909	0.169895	10.0635	4.90147	436.3	42.8	3.30771	16.2862
		20.1					1.37	1.37	1.04	2.26909	0.169895	10.0635	4.90147	436.3	42.8	3.30771	16.2862
		20.1					2.07	2.13	2.1	2.26909	0.169895	10.0635	4.90147	436.3	42.8	3.30771	16.2862
2	广东礼乐（打药	22.51	1	1	0.965517	0.586207	1.47	5.54	1.5	1.43422	0.0391964	4.26376	4.56958	404.2	40.5	2.41502	38.8012
		22.51					1.49	5.07	1.46	1.43422	0.0391964	4.26376	4.56958	404.2	40.5	2.41502	38.8012
		22.51					1.53	6.73	1.83	1.43422	0.0391964	4.26376	4.56958	404.2	40.5	2.41502	38.8012
		22.51					1.37	4.78	1.68	1.43422	0.0391964	4.26376	4.56958	404.2	40.5	2.41502	38.8012
		22.51					1.76	6.07	1.7	1.43422	0.0391964	4.26376	4.56958	404.2	40.5	2.41502	38.8012
		22.51					1.82	5.36	1.87	1.43422	0.0391964	4.26376	4.56958	404.2	40.5	2.41502	38.8012
		22.51					1.87	5.43	1.6	1.43422	0.0391964	4.26376	4.56958	404.2	40.5	2.41502	38.8012
		22.51					1.6	7.32	1.67	1.43422	0.0391964	4.26376	4.56958	404.2	40.5	2.41502	38.8012
		22.51					1.52	7.34	1.64	1.43422	0.0391964	4.26376	4.56958	404.2	40.5	2.41502	38.8012
		22.51					1.51	5.17	1.81	1.43422	0.0391964	4.26376	4.56958	404.2	40.5	2.41502	38.8012
		22.51	2	1	0.931034	0.712644	2.12	7.43	1.6	0.937664	0.0431797	2.629	5.95633	403.1	48.7	2.39321	43.7979
		22.51					1.87	7.01	2.13	0.937664	0.0431797	2.629	5.95633	403.1	48.7	2.39321	43.7979
		22.51					1.85	8.03	1.68	0.937664	0.0431797	2.629	5.95633	403.1	48.7	2.39321	43.7979
		22.51					1.76	7.16	1.333	0.937664	0.0431797	2.629	5.95633	403.1	48.7	2.39321	43.7979
		22.51					1.72	5.62	1.23	0.937664	0.0431797	2.629	5.95633	403.1	48.7	2.39321	43.7979
		22.51					1.87	5.52	2.01	0.937664	0.0431797	2.629	5.95633	403.1	48.7	2.39321	43.7979
		22.51					1.73	5.62	1.57	0.937664	0.0431797	2.629	5.95633	403.1	48.7	2.39321	43.7979
		22.51					1.49	7.43	1.63	0.937664	0.0431797	2.629	5.95633	403.1	48.7	2.39321	43.7979
		22.51					2.01	5.66	1.83	0.937664	0.0431797	2.629	5.95633	403.1	48.7	2.39321	43.7979
		22.51					1.77	6.41	1.87	0.937664	0.0431797	2.629	5.95633	403.1	48.7	2.39321	43.7979
		22.51	3	1	0.928571	0.642857	1.47	0.97	2.04	1.52158	0.0488773	2.65662	4.95099	409.6	42	2.18152	39.7086
		22.51					1.56	0.78	2.11	1.52158	0.0488773	2.65662	4.95099	409.6	42	2.18152	39.7086
		22.51					1.49	0.87	2	1.52158	0.0488773	2.65662	4.95099	409.6	42	2.18152	39.7086
		22.51					2.23	1.82	2.15	1.52158	0.0488773	2.65662	4.95099	409.6	42	2.18152	39.7086
		22.51					1.37	0.66	2.6	1.52158	0.0488773	2.65662	4.95099	409.6	42	2.18152	39.7086
		22.51					1.45	0.72	2.65	1.52158	0.0488773	2.65662	4.95099	409.6	42	2.18152	39.7086
		22.51					1.32	0.18	2	1.52158	0.0488773	2.65662	4.95099	409.6	42	2.18152	39.7086
		22.51					1.83	0.93	1.81	1.52158	0.0488773	2.65662	4.95099	409.6	42	2.18152	39.7086
		22.51					1.33	0.52	1.47	1.52158	0.0488773	2.65662	4.95099	409.6	42	2.18152	39.7086
		22.51					1.56	0.27	2.88	1.52158	0.0488773	2.65662	4.95099	409.6	42	2.18152	39.7086
3	广东北兴圩	23.42	1	1	0.866667	0.533333	0.38	0.21	0.37	1.17136	0.0451286	2.78629	1.58721	424.2	37.4	3.34798	45.2868
		23.42					0.29	0.18	0.38	1.17136	0.0451286	2.78629	1.58721	424.2	37.4	3.34798	45.2868
		23.42					0.41	0.17	0.43	1.17136	0.0451286	2.78629	1.58721	424.2	37.4	3.34798	45.2868
		23.42						0.21		1.17136	0.0451286	2.78629	1.58721	424.2	37.4	3.34798	45.2868
		23.42						0.2		1.17136	0.0451286	2.78629	1.58721	424.2	37.4	3.34798	45.2868
		23.42						0.17		1.17136	0.0451286	2.78629	1.58721	424.2	37.4	3.34798	45.2868
		23.42	2	2	0.777778	0.342593	0.59	0.19	0.64	1.49019	0.0518192	3.08393	6.53362	431.6	31.85	2.26393	39.5355
		23.42					0.46	0.25	0.51	1.49019	0.0518192	3.08393	6.53362	431.6	31.85	2.26393	39.5355
		23.42					0.61	0.2	0.58	1.49019	0.0518192	3.08393	6.53362	431.6	31.85	2.26393	39.5355
		23.42						0.17		1.49019	0.0518192	3.08393	6.53362	431.6	31.85	2.26393	39.5355
		23.42						0.14		1.49019	0.0518192	3.08393	6.53362	431.6	31.85	2.26393	39.5355
		23.42						0.16		1.49019	0.0518192	3.08393	6.53362	431.6	31.85	2.26393	39.5355
		23.42	3	1	0.774194	0.430108	1.32	0.17	1.58	1.32166	0.0397126	2.66722	5.14781	434.55	37.15	3.05828	43.9822
		23.42					0.61	0.15	0.54	1.32166	0.0397126	2.66722	5.14781	434.55	37.15	3.05828	43.9822
		23.42					0.69	0.23	0.62	1.32166	0.0397126	2.66722	5.14781	434.55	37.15	3.05828	43.9822
		23.42					0.72	0.11		1.32166	0.0397126	2.66722	5.14781	434.55	37.15	3.05828	43.9822
		23.42						0.21		1.32166	0.0397126	2.66722	5.14781	434.55	37.15	3.05828	43.9822
		23.42						0.21		1.32166	0.0397126	2.66722	5.14781	434.55	37.15	3.05828	43.9822
4	广东翁城	24.39	1	1	0.633333	0.356667	0.65	0.28		1.36393	0.048332	3.47688	6.64713	431.2	42.7	2.18732	43.7328
		24.39					0.331	0.2		1.36393	0.048332	3.47688	6.64713	431.2	42.7	2.18732	43.7328
		24.39					0.43	0.19		1.36393	0.048332	3.47688	6.64713	431.2	42.7	2.18732	43.7328
		24.39						0.17		1.36393	0.048332	3.47688	6.64713	431.2	42.7	2.18732	43.7328
		24.39						0.2		1.36393	0.048332	3.47688	6.64713	431.2	42.7	2.18732	43.7328
		24.39						0.17		1.36393	0.048332	3.47688	6.64713	431.2	42.7	2.18732	43.7328
		24.39	2	1	0.633333	0.433333	0.42	0.21		0.878522	0.0479335	4.58942	5.15526	401.9	33.3	2.35702	50.8046
		24.39					0.37	0.12		0.878522	0.0479335	4.58942	5.15526	401.9	33.3	2.35702	50.8046
		24.39					0.33	0.12		0.878522	0.0479335	4.58942	5.15526	401.9	33.3	2.35702	50.8046
		24.39						0.16		0.878522	0.0479335	4.58942	5.15526	401.9	33.3	2.35702	50.8046
		24.39						0.2		0.878522	0.0479335	4.58942	5.15526	401.9	33.3	2.35702	50.8046
		24.39						0.13		0.878522	0.0479335	4.58942	5.15526	401.9	33.3	2.35702	50.8046
		24.39	3	1	0.666667	0.35	0.81	0.11		1.0126	0.0476579	3.02631	5.60561	391.6	36.8	1.9086	45.1529
		24.39					0.42	0.23		1.0126	0.0476579	3.02631	5.60561	391.6	36.8	1.9086	45.1529
		24.39					0.59	0.21		1.0126	0.0476579	3.02631	5.60561	391.6	36.8	1.9086	45.1529
		24.39						0.16		1.0126	0.0476579	3.02631	5.60561	391.6	36.8	1.9086	45.1529
		24.39						0.19		1.0126	0.0476579	3.02631	5.60561	391.6	36.8	1.9086	45.1529
		24.39						0.12		1.0126	0.0476579	3.02631	5.60561	391.6	36.8	1.9086	45.1529
5	广东坪石	25.28	1	1	0.4	0.205556	0.41	0.15	0.31	1.64073	0.0371554	10.6772	5.13979	424.6	39.1	3.19756	48.6383
		25.28					0.26	0.16	0.11	1.64073	0.0371554	10.6772	5.13979	424.6	39.1	3.19756	48.6383
		25.28					0.31	0.11	0.25	1.64073	0.0371554	10.6772	5.13979	424.6	39.1	3.19756	48.6383
		25.28						0.11		1.64073	0.0371554	10.6772	5.13979	424.6	39.1	3.19756	48.6383
		25.28						0.17		1.64073	0.0371554	10.6772	5.13979	424.6	39.1	3.19756	48.6383
		25.28						0.21		1.64073	0.0371554	10.6772	5.13979	424.6	39.1	3.19756	48.6383
		25.28	3	1	0.6	0.516667	0.41	0.33	0.24	1.58906	0.0307836	7.31135	5.28806	414.3	34.4	2.56905	45.5777
		25.28					0.43	0.24	0.28	1.58906	0.0307836	7.31135	5.28806	414.3	34.4	2.56905	45.5777
		25.28					0.39	0.19	0.22	1.58906	0.0307836	7.31135	5.28806	414.3	34.4	2.56905	45.5777
		25.28						0.21		1.58906	0.0307836	7.31135	5.28806	414.3	34.4	2.56905	45.5777
		25.28						0.2		1.58906	0.0307836	7.31135	5.28806	414.3	34.4	2.56905	45.5777
		25.28						0.22		1.58906	0.0307836	7.31135	5.28806	414.3	34.4	2.56905	45.5777
6	湖南公平圩	26.22	1	1	0.733333	0.611111	0.32	0.21		1.06319	0.0176742	3.24503	5.59284	400.9	42.7	2.65044	44.9081
		26.22					0.3	0.16		1.06319	0.0176742	3.24503	5.59284	400.9	42.7	2.65044	44.9081
		26.22					0.38	0.15		1.06319	0.0176742	3.24503	5.59284	400.9	42.7	2.65044	44.9081
		26.22					0.38	0.2		1.06319	0.0176742	3.24503	5.59284	400.9	42.7	2.65044	44.9081
		26.22					0.31	0.18		1.06319	0.0176742	3.24503	5.59284	400.9	42.7	2.65044	44.9081
		26.22					0.32	0.15		1.06319	0.0176742	3.24503	5.59284	400.9	42.7	2.65044	44.9081
		26.22	2	1	0.733333	0.445556	1.13	1.07	0.93	1.61871	0.0396256	3.29132	6.69172	412	37.1	2.01734	39.2566
		26.22					1.34	0.61	1.32	1.61871	0.0396256	3.29132	6.69172	412	37.1	2.01734	39.2566
		26.22					1.21	0.73	1.11	1.61871	0.0396256	3.29132	6.69172	412	37.1	2.01734	39.2566
		26.22					1.07	0.72	1.17	1.61871	0.0396256	3.29132	6.69172	412	37.1	2.01734	39.2566
		26.22					1.35	0.82	1.3	1.61871	0.0396256	3.29132	6.69172	412	37.1	2.01734	39.2566
		26.22					1.26	0.67	1.63	1.61871	0.0396256	3.29132	6.69172	412	37.1	2.01734	39.2566
		26.22					0.68	0.43	1.12	1.61871	0.0396256	3.29132	6.69172	412	37.1	2.01734	39.2566
		26.22					1.01	0.13	1.62	1.61871	0.0396256	3.29132	6.69172	412	37.1	2.01734	39.2566
		26.22					1.03	0.16	1.42	1.61871	0.0396256	3.29132	6.69172	412	37.1	2.01734	39.2566
		26.22					1.11	0.22	1.49	1.61871	0.0396256	3.29132	6.69172	412	37.1	2.01734	39.2566
		26.22	3	1	0.821429	0.64881	1.49	0.02	2.28	1.67186	0.0420795	3.11607	7.2498	413	36.2	1.87964	42.1886
		26.22					1.37	0.08	2.42	1.67186	0.0420795	3.11607	7.2498	413	36.2	1.87964	42.1886
		26.22					1.31	0.11	2.51	1.67186	0.0420795	3.11607	7.2498	413	36.2	1.87964	42.1886
		26.22					1.15	0.15	1.54	1.67186	0.0420795	3.11607	7.2498	413	36.2	1.87964	42.1886
		26.22					1.16	0.1	1.64	1.67186	0.0420795	3.11607	7.2498	413	36.2	1.87964	42.1886
		26.22					1.2	0.11	1.84	1.67186	0.0420795	3.11607	7.2498	413	36.2	1.87964	42.1886
		26.22					1.1	0.58	1.56	1.67186	0.0420795	3.11607	7.2498	413	36.2	1.87964	42.1886
		26.22					1.44	0.6	1.59	1.67186	0.0420795	3.11607	7.2498	413	36.2	1.87964	42.1886
		26.22					1.22	0	1.81	1.67186	0.0420795	3.11607	7.2498	413	36.2	1.87964	42.1886
		26.22					1.11	0.04	1.37	1.67186	0.0420795	3.11607	7.2498	413	36.2	1.87964	42.1886
7	湖南衡山	27.26	1	1	0.566667	0.344444	0.63	0.19	0.78	1.63434	0.292142	8.40823	4.31611	439.8	39	2.94437	37.724
		27.26					0.89	0.1	1.04	1.63434	0.292142	8.40823	4.31611	439.8	39	2.94437	37.724
		27.26					0.61	0.13	0.73	1.63434	0.292142	8.40823	4.31611	439.8	39	2.94437	37.724
		27.26					0.59	0.1		1.63434	0.292142	8.40823	4.31611	439.8	39	2.94437	37.724
		27.26						0.23		1.63434	0.292142	8.40823	4.31611	439.8	39	2.94437	37.724
		27.26						0.14		1.63434	0.292142	8.40823	4.31611	439.8	39	2.94437	37.724
		27.26						0.22		1.63434	0.292142	8.40823	4.31611	439.8	39	2.94437	37.724
		27.26	2	1	0.7	0.488889	0.53	0.12	0.67	1.39287	0.135528	4.84733	6.77947	372.7	38.9	1.92623	40.2549
		27.26					0.99	0.16	1.55	1.39287	0.135528	4.84733	6.77947	372.7	38.9	1.92623	40.2549
		27.26					1.12	0.31	2.18	1.39287	0.135528	4.84733	6.77947	372.7	38.9	1.92623	40.2549
		27.26					1.46	0.04	2.04	1.39287	0.135528	4.84733	6.77947	372.7	38.9	1.92623	40.2549
		27.26						0.21		1.39287	0.135528	4.84733	6.77947	372.7	38.9	1.92623	40.2549
		27.26						0.14		1.39287	0.135528	4.84733	6.77947	372.7	38.9	1.92623	40.2549
		27.26	3	1	0.733333	0.35	1.28	0.07	1.58	1.75316	0.0409502	3.81129	6.33195	428.1	35.6	2.10983	37.2874
		27.26					1.27	0.09	1.2	1.75316	0.0409502	3.81129	6.33195	428.1	35.6	2.10983	37.2874
		27.26					1.03	0.11	1.26	1.75316	0.0409502	3.81129	6.33195	428.1	35.6	2.10983	37.2874
		27.26					0.97	0.04	1	1.75316	0.0409502	3.81129	6.33195	428.1	35.6	2.10983	37.2874
		27.26					0.76	0.05	0.62	1.75316	0.0409502	3.81129	6.33195	428.1	35.6	2.10983	37.2874
8	湖南长沙	28.11	1	1	0.466667	0.275	1.1	0.06	0.92	0.937991	0.0512188	7.61279	5.70096	422.55	50.75	2.80823	46.6388
		28.11					1.02	0.09	0.87	0.937991	0.0512188	7.61279	5.70096	422.55	50.75	2.80823	46.6388
		28.11					1.23	0.07	1.38	0.937991	0.0512188	7.61279	5.70096	422.55	50.75	2.80823	46.6388
		28.11					1.12	0.09		0.937991	0.0512188	7.61279	5.70096	422.55	50.75	2.80823	46.6388
		28.11	2	1	0.8	0.5	1.28	0.17	2.29	1.12154	0.0536186	4.37468	5.0896	414.65	43.15	1.89704	45.82
		28.11					1.16	0.23	2.2	1.12154	0.0536186	4.37468	5.0896	414.65	43.15	1.89704	45.82
		28.11					1.06	0.57	1.31	1.12154	0.0536186	4.37468	5.0896	414.65	43.15	1.89704	45.82
		28.11					1.07	0.05	0.7	1.12154	0.0536186	4.37468	5.0896	414.65	43.15	1.89704	45.82
		28.11					0.72	0.12	1.15	1.12154	0.0536186	4.37468	5.0896	414.65	43.15	1.89704	45.82
		28.11						0.28		1.12154	0.0536186	4.37468	5.0896	414.65	43.15	1.89704	45.82
		28.11	3	1	0.833333	0.577778	1.72	2.43	2.41	1.37725	0.0382141	6.40846	6.68588	428.55	39.95	2.16535	27.4195
		28.11					1.98	3.27	3.01	1.37725	0.0382141	6.40846	6.68588	428.55	39.95	2.16535	27.4195
		28.11					2.17	3.35	2.88	1.37725	0.0382141	6.40846	6.68588	428.55	39.95	2.16535	27.4195
		28.11					1.95	3.27	2.79	1.37725	0.0382141	6.40846	6.68588	428.55	39.95	2.16535	27.4195
		28.11					2.62	3.57	1.228	1.37725	0.0382141	6.40846	6.68588	428.55	39.95	2.16535	27.4195
		28.11					2.05	2.37	2.51	1.37725	0.0382141	6.40846	6.68588	428.55	39.95	2.16535	27.4195
		28.11					1.93	4.02	1.76	1.37725	0.0382141	6.40846	6.68588	428.55	39.95	2.16535	27.4195
		28.11					2.36	3.45	2.48	1.37725	0.0382141	6.40846	6.68588	428.55	39.95	2.16535	27.4195
		28.11					1.72	3.07	2.59	1.37725	0.0382141	6.40846	6.68588	428.55	39.95	2.16535	27.4195
		28.11					1.55	4.26	1.2	1.37725	0.0382141	6.40846	6.68588	428.55	39.95	2.16535	27.4195
9	湖南桃林	29.3337	1	1	0.666667	0.444444	0.71	0.16	0.86	1.03864	0.264253	6.59284	6.17024	411.7	33.4	1.95652	41.9788
		29.3337					0.74	0.18	0.43	1.03864	0.264253	6.59284	6.17024	411.7	33.4	1.95652	41.9788
		29.3337					0.9	0.21	0.79	1.03864	0.264253	6.59284	6.17024	411.7	33.4	1.95652	41.9788
		29.3337						0.17		1.03864	0.264253	6.59284	6.17024	411.7	33.4	1.95652	41.9788
		29.3337						0.21		1.03864	0.264253	6.59284	6.17024	411.7	33.4	1.95652	41.9788
		29.3337						0.19		1.03864	0.264253	6.59284	6.17024	411.7	33.4	1.95652	41.9788
		29.3337	2	1	0.433333	0.277778	0.52	0.11	0.42	1.15056	0.375631	7.47452	5.05211	409	28.1	2.05429	32.3143
		29.3337					0.48	0.17	0.48	1.15056	0.375631	7.47452	5.05211	409	28.1	2.05429	32.3143
		29.3337					0.5	0.15	0.45	1.15056	0.375631	7.47452	5.05211	409	28.1	2.05429	32.3143
		29.3337						0.14		1.15056	0.375631	7.47452	5.05211	409	28.1	2.05429	32.3143
		29.3337						0.12		1.15056	0.375631	7.47452	5.05211	409	28.1	2.05429	32.3143
		29.3337	3	1	0.566667	0.511111	0.93	0.07	0.98	1.36747	0.344032	6.90372	4.47118	421.4	27	2.25065	32.9069
		29.3337					0.69	0.16	0.62	1.36747	0.344032	6.90372	4.47118	421.4	27	2.25065	32.9069
		29.3337					0.87	0.21	0.79	1.36747	0.344032	6.90372	4.47118	421.4	27	2.25065	32.9069
		29.3337						0.22		1.36747	0.344032	6.90372	4.47118	421.4	27	2.25065	32.9069
		29.3337						0.2		1.36747	0.344032	6.90372	4.47118	421.4	27	2.25065	32.9069
		29.3337						0.19		1.36747	0.344032	6.90372	4.47118	421.4	27	2.25065	32.9069
10	湖北武汉	30.4373	1	1	0.833333	0.422222	0.73	0.37	0.68	1.74465	0.0367761	3.14571	6.00393	394.109	27.2838	1.60216	36.9695
		30.4373					0.56	0.2	0.616	1.74465	0.0367761	3.14571	6.00393	394.109	27.2838	1.60216	36.9695
		30.4373					0.55	0.16	0.41	1.74465	0.0367761	3.14571	6.00393	394.109	27.2838	1.60216	36.9695
		30.4373					0.62	0.4		1.74465	0.0367761	3.14571	6.00393	394.109	27.2838	1.60216	36.9695
		30.4373	2	1	0.733333	0.588889	0.58	0.17	0.42	2.40059	0.0390711	2.94709	5.79301	397.7	32.1728	1.97483	33.6307
		30.4373					0.52	0.22	0.37	2.40059	0.0390711	2.94709	5.79301	397.7	32.1728	1.97483	33.6307
		30.4373					0.49	0.22	0.34	2.40059	0.0390711	2.94709	5.79301	397.7	32.1728	1.97483	33.6307
		30.4373	3	1	0.833333	0.45	1.24	0.09	1.89	1.65935	0.049907	3.13349	6.80944	378.1	29.0309	1.79899	38.7924
		30.4373					0.82	0.05	1.32	1.65935	0.049907	3.13349	6.80944	378.1	29.0309	1.79899	38.7924
		30.4373					0.91	0.04	1.36	1.65935	0.049907	3.13349	6.80944	378.1	29.0309	1.79899	38.7924
		30.4373					0.91	0.19	0.92	1.65935	0.049907	3.13349	6.80944	378.1	29.0309	1.79899	38.7924
		30.4373					1.14	0.29	0.99	1.65935	0.049907	3.13349	6.80944	378.1	29.0309	1.79899	38.7924
		30.4373					1.03	0.23	1.1	1.65935	0.049907	3.13349	6.80944	378.1	29.0309	1.79899	38.7924
		30.4373					0.71	0.08	0.83	1.65935	0.049907	3.13349	6.80944	378.1	29.0309	1.79899	38.7924
		30.4373					0.74	0.04	0.76	1.65935	0.049907	3.13349	6.80944	378.1	29.0309	1.79899	38.7924
		30.4373	4	2	0.5	0.144762	1.21	0.14	1.08	1.33862	0.046	2.704	5.58213	435.1	39.4	3.21206	42.6077
		30.4373					1.08	0.21	1.26	1.33862	0.046	2.704	5.58213	435.1	39.4	3.21206	42.6077
		30.4373					0.53	0.031	0.73	1.33862	0.046	2.704	5.58213	435.1	39.4	3.21206	42.6077
		30.4373					0.76	0.13	0.36	1.33862	0.046	2.704	5.58213	435.1	39.4	3.21206	42.6077
		30.4373						0.2		1.33862	0.046	2.704	5.58213	435.1	39.4	3.21206	42.6077
		30.4373						0.33		1.33862	0.046	2.704	5.58213	435.1	39.4	3.21206	42.6077
		30.4373						0.37		1.33862	0.046	2.704	5.58213	435.1	39.4	3.21206	42.6077
		30.4373						0.16		1.33862	0.046	2.704	5.58213	435.1	39.4	3.21206	42.6077
		30.4373						0.41		1.33862	0.046	2.704	5.58213	435.1	39.4	3.21206	42.6077
		30.4373						0.12		1.33862	0.046	2.704	5.58213	435.1	39.4	3.21206	42.6077
11	湖北孝感	31.3501	1	1	0.833333	0.444444	0.49	0.26	0.91	2.36329	0.0492205	8.12022	6.06719	392.9	47.5	2.10774	41.1619
		31.3501					0.4	0.17	0.51	2.36329	0.0492205	8.12022	6.06719	392.9	47.5	2.10774	41.1619
		31.3501					0.38	0.29	0.68	2.36329	0.0492205	8.12022	6.06719	392.9	47.5	2.10774	41.1619
		31.3501					0.5	0.3		2.36329	0.0492205	8.12022	6.06719	392.9	47.5	2.10774	41.1619
		31.3501					0.23	0.31		2.36329	0.0492205	8.12022	6.06719	392.9	47.5	2.10774	41.1619
		31.3501	2	1	0.633333	0.438889	0.63	0.2	1.02	1.2723	0.0524978	3.65769	3.03587	369.6	26.6	1.97152	41.266
		31.3501					0.52	0.2	0.41	1.2723	0.0524978	3.65769	3.03587	369.6	26.6	1.97152	41.266
		31.3501					0.46	0.18		1.2723	0.0524978	3.65769	3.03587	369.6	26.6	1.97152	41.266
		31.3501					0.7	0.23	0.82	1.2723	0.0524978	3.65769	3.03587	369.6	26.6	1.97152	41.266
		31.3501					0.5	0.38		1.2723	0.0524978	3.65769	3.03587	369.6	26.6	1.97152	41.266
		31.3501					0.47	0.21		1.2723	0.0524978	3.65769	3.03587	369.6	26.6	1.97152	41.266
		31.3501	3	1	0.666667	0.383333	0.94	0.02	1.76	1.8848	0.066237	3.50213	5.8533	382.2	40.2	1.87939	25.4965
		31.3501					1.03	0.04	1.38	1.8848	0.066237	3.50213	5.8533	382.2	40.2	1.87939	25.4965
		31.3501					0.65	0.27	0.92	1.8848	0.066237	3.50213	5.8533	382.2	40.2	1.87939	25.4965
		31.3501					0.46	0.19		1.8848	0.066237	3.50213	5.8533	382.2	40.2	1.87939	25.4965
		31.3501						0.23		1.8848	0.066237	3.50213	5.8533	382.2	40.2	1.87939	25.4965
		31.3501					0.48	0.19		1.8848	0.066237	3.50213	5.8533	382.2	40.2	1.87939	25.4965
		31.3501						0.16		1.8848	0.066237	3.50213	5.8533	382.2	40.2	1.87939	25.4965
		31.3501	4	1	0.666667	0.461111	0.84	0.07	0.76	1.84013	0.0559851	5.09335	4.98545	381.567	38.1	1.98622	35.9748
		31.3501					0.68	0.14	0.54	1.84013	0.0559851	5.09335	4.98545	381.567	38.1	1.98622	35.9748
		31.3501					0.55	0.19	0.46	1.84013	0.0559851	5.09335	4.98545	381.567	38.1	1.98622	35.9748
		31.3501						0.27		1.84013	0.0559851	5.09335	4.98545	381.567	38.1	1.98622	35.9748
		31.3501						0.32		1.84013	0.0559851	5.09335	4.98545	381.567	38.1	1.98622	35.9748
		31.3501						0.18		1.84013	0.0559851	5.09335	4.98545	381.567	38.1	1.98622	35.9748
		31.3501						0.16		1.84013	0.0559851	5.09335	4.98545	381.567	38.1	1.98622	35.9748
12	河南双河镇	32.5171	1	1	0.666667	0.311111	0.5	0.21		0.867731	0.0670957	13.2427	3.70529	441.9	41.5	2.26824	51.0773
		32.5171					0.22	0.19		0.867731	0.0670957	13.2427	3.70529	441.9	41.5	2.26824	51.0773
		32.5171					0.41	0.16		0.867731	0.0670957	13.2427	3.70529	441.9	41.5	2.26824	51.0773
		32.5171						0.13		0.867731	0.0670957	13.2427	3.70529	441.9	41.5	2.26824	51.0773
		32.5171	3	1	0.7	0.411111	0.48	0.43		1.45298	0.0686606	3.59647	5.61801	431	36.9	1.57584	41.7337
		32.5171					0.33	0.31		1.45298	0.0686606	3.59647	5.61801	431	36.9	1.57584	41.7337
		32.5171					0.31	0.27		1.45298	0.0686606	3.59647	5.61801	431	36.9	1.57584	41.7337
		32.5171						0.34		1.45298	0.0686606	3.59647	5.61801	431	36.9	1.57584	41.7337
		32.5171						0.25		1.45298	0.0686606	3.59647	5.61801	431	36.9	1.57584	41.7337
		32.5171						0.26		1.45298	0.0686606	3.59647	5.61801	431	36.9	1.57584	41.7337
13	河南西平	32.3432	1	1	0.92	0.72	2.14	5.63	1.87	1.69255	0.0871121	6.27007	6.12356	398.6	39.5	1.36739	34.7205
		32.3432					1.37	4.32	1.6	1.69255	0.0871121	6.27007	6.12356	398.6	39.5	1.36739	34.7205
		32.3432					2.04	4.06	1.92	1.69255	0.0871121	6.27007	6.12356	398.6	39.5	1.36739	34.7205
		32.3432					1.86	4.73	3.07	1.69255	0.0871121	6.27007	6.12356	398.6	39.5	1.36739	34.7205
		32.3432					1.57	5.63	1.73	1.69255	0.0871121	6.27007	6.12356	398.6	39.5	1.36739	34.7205
		32.3432					2.07	2.73	1.74	1.69255	0.0871121	6.27007	6.12356	398.6	39.5	1.36739	34.7205
		32.3432					1.69	3.63	2.17	1.69255	0.0871121	6.27007	6.12356	398.6	39.5	1.36739	34.7205
		32.3432					1.74	3.55	1.73	1.69255	0.0871121	6.27007	6.12356	398.6	39.5	1.36739	34.7205
		32.3432					1.57	3.63	2	1.69255	0.0871121	6.27007	6.12356	398.6	39.5	1.36739	34.7205
		32.3432					1.74	2.07	1.52	1.69255	0.0871121	6.27007	6.12356	398.6	39.5	1.36739	34.7205
		32.3432	2	2	0.566667	0.121429	0.87	0.43	0.6	1.62577	0.0485727	2.67412	5.28615	356.8	31.6	1.22145	36.1374
		32.3432					0.82	0.35	0.42	1.62577	0.0485727	2.67412	5.28615	356.8	31.6	1.22145	36.1374
		32.3432					0.83	0.27	0.92	1.62577	0.0485727	2.67412	5.28615	356.8	31.6	1.22145	36.1374
		32.3432					0.89	0.14	0.81	1.62577	0.0485727	2.67412	5.28615	356.8	31.6	1.22145	36.1374
		32.3432					1.09	0.02	0.98	1.62577	0.0485727	2.67412	5.28615	356.8	31.6	1.22145	36.1374
		32.3432					0.72	0.5	0.61	1.62577	0.0485727	2.67412	5.28615	356.8	31.6	1.22145	36.1374
		32.3432					0.76	0.24	0.37	1.62577	0.0485727	2.67412	5.28615	356.8	31.6	1.22145	36.1374
		32.3432					0.71	0.39	0.68	1.62577	0.0485727	2.67412	5.28615	356.8	31.6	1.22145	36.1374
		32.3432					0.68	0.29	0.46	1.62577	0.0485727	2.67412	5.28615	356.8	31.6	1.22145	36.1374
		32.3432					0.59	0.03	0.69	1.62577	0.0485727	2.67412	5.28615	356.8	31.6	1.22145	36.1374
		32.3432	3	1	0.966667	0.488889	1.12	0.32	1.44	0.841381	0.133394	2.48349	6.26527	419.3	31.5	1.58363	43.2238
		32.3432					1.07	0.19	1.49	0.841381	0.133394	2.48349	6.26527	419.3	31.5	1.58363	43.2238
		32.3432					0.53	0.2	0.86	0.841381	0.133394	2.48349	6.26527	419.3	31.5	1.58363	43.2238
14	河南长葛	34.2526	1	1	0.666667	0.544444	1.06	0.04	1.71	1.07464	0.0850698	3.32649	4.92266	416.2	39.2	1.65096	35.6558
		34.2526					1.32	0.08	1.8	1.07464	0.0850698	3.32649	4.92266	416.2	39.2	1.65096	35.6558
		34.2526					1.51	0.49	1.62	1.07464	0.0850698	3.32649	4.92266	416.2	39.2	1.65096	35.6558
		34.2526					1.24	0.11	1.13	1.07464	0.0850698	3.32649	4.92266	416.2	39.2	1.65096	35.6558
		34.2526					1.07	0.16	1.59	1.07464	0.0850698	3.32649	4.92266	416.2	39.2	1.65096	35.6558
		34.2526					0.8	0.07	1.15	1.07464	0.0850698	3.32649	4.92266	416.2	39.2	1.65096	35.6558
		34.2526	2	1	0.9	0.772222	1.21	0.07	1.23	1.20404	0.0578706	2.65344	3.91592	424.1	37.8	1.32808	23.1576
		34.2526					1.26	0.1	2.49	1.20404	0.0578706	2.65344	3.91592	424.1	37.8	1.32808	23.1576
		34.2526					1.31	0.34	1.17	1.20404	0.0578706	2.65344	3.91592	424.1	37.8	1.32808	23.1576
		34.2526					0.62	0.18		1.20404	0.0578706	2.65344	3.91592	424.1	37.8	1.32808	23.1576
		34.2526					0.51	0.26		1.20404	0.0578706	2.65344	3.91592	424.1	37.8	1.32808	23.1576
		34.2526					0.65	0.19		1.20404	0.0578706	2.65344	3.91592	424.1	37.8	1.32808	23.1576
		34.2526						0.29		1.20404	0.0578706	2.65344	3.91592	424.1	37.8	1.32808	23.1576
		34.2526						0.26		1.20404	0.0578706	2.65344	3.91592	424.1	37.8	1.32808	23.1576
		34.2526	3	1	0.794118	0.608824	0.49	0.26	0.57	1.49363	0.163241	2.66743	3.66986	424.6	34.3	1.22626	27.6495
		34.2526					1.27	0.31	2.17	1.49363	0.163241	2.66743	3.66986	424.6	34.3	1.22626	27.6495
		34.2526					1.41	0.33	1.21	1.49363	0.163241	2.66743	3.66986	424.6	34.3	1.22626	27.6495
		34.2526					0.66	0.11	2.53	1.49363	0.163241	2.66743	3.66986	424.6	34.3	1.22626	27.6495
		34.2526					1.13	0.03	0.7	1.49363	0.163241	2.66743	3.66986	424.6	34.3	1.22626	27.6495
		34.2526					1.24	0.14	1.1	1.49363	0.163241	2.66743	3.66986	424.6	34.3	1.22626	27.6495
		34.2526					1.44	0.04	1.91	1.49363	0.163241	2.66743	3.66986	424.6	34.3	1.22626	27.6495
15	河南新乡	35.3082	1	1	0.433333	0.225	0.42	0.23	0.49	1.1514	0.0379163	3.34382	7.21586	405.3	38.6	1.34178	33.8179
		35.3082					0.31	0.21	0.52	1.1514	0.0379163	3.34382	7.21586	405.3	38.6	1.34178	33.8179
		35.3082					0.39	0.14	0.73	1.1514	0.0379163	3.34382	7.21586	405.3	38.6	1.34178	33.8179
		35.3082						0.11		1.1514	0.0379163	3.34382	7.21586	405.3	38.6	1.34178	33.8179
		35.3082						0.1		1.1514	0.0379163	3.34382	7.21586	405.3	38.6	1.34178	33.8179
		35.3082						0.11		1.1514	0.0379163	3.34382	7.21586	405.3	38.6	1.34178	33.8179
		35.3082	2	1	0.766667	0.461111	0.53	0.12	0.63	1.00948	0.0139056	2.50853	1.48182	414.2	36.7	2.0389	30.0589
		35.3082					0.73	0.18	0.73	1.00948	0.0139056	2.50853	1.48182	414.2	36.7	2.0389	30.0589
		35.3082					0.72	0.24	1.76	1.00948	0.0139056	2.50853	1.48182	414.2	36.7	2.0389	30.0589
		35.3082					0.62	0.13	1.14	1.00948	0.0139056	2.50853	1.48182	414.2	36.7	2.0389	30.0589
		35.3082					0.55	0.06	0.79	1.00948	0.0139056	2.50853	1.48182	414.2	36.7	2.0389	30.0589
		35.3082					0.48	0.22		1.00948	0.0139056	2.50853	1.48182	414.2	36.7	2.0389	30.0589
		35.3082					0.74	0.19	0.92	1.00948	0.0139056	2.50853	1.48182	414.2	36.7	2.0389	30.0589
		35.3082					0.89	0.1	0.89	1.00948	0.0139056	2.50853	1.48182	414.2	36.7	2.0389	30.0589
16	河北邯郸	36.402	1	1	0.666667	0.35	0.71	0.28	0.666667	1.19524	0.136223	4.97439	5.10983	442.6	42.1	2.74634	35.6847
		36.402					0.43	0.18	0.26	1.19524	0.136223	4.97439	5.10983	442.6	42.1	2.74634	35.6847
		36.402					0.58	0.26	0.68	1.19524	0.136223	4.97439	5.10983	442.6	42.1	2.74634	35.6847
		36.402	2	2	0.766667	0.366667	0.66	0.33	0.69	1.56711	0.159406	5.01005	6.82167	405.6	36.2	1.5852	34.514
		36.402					0.6	0.34	0.51	1.56711	0.159406	5.01005	6.82167	405.6	36.2	1.5852	34.514
		36.402					0.63	0.3	0.72	1.56711	0.159406	5.01005	6.82167	405.6	36.2	1.5852	34.514
		36.402						0.22		1.56711	0.159406	5.01005	6.82167	405.6	36.2	1.5852	34.514
		36.402						0.21		1.56711	0.159406	5.01005	6.82167	405.6	36.2	1.5852	34.514
		36.402						0.22		1.56711	0.159406	5.01005	6.82167	405.6	36.2	1.5852	34.514
		36.402						0.3		1.56711	0.159406	5.01005	6.82167	405.6	36.2	1.5852	34.514
		36.402	3	2	0.733333	0.361111	0.64	0.12	0.77	1.09653	0.160718	6.34599	5.15775	417.9	36.5	2.3715	30.6705
		36.402					1.02	0.14	0.7	1.09653	0.160718	6.34599	5.15775	417.9	36.5	2.3715	30.6705
		36.402					0.67	0.2	0.73	1.09653	0.160718	6.34599	5.15775	417.9	36.5	2.3715	30.6705
		36.402						0.23		1.09653	0.160718	6.34599	5.15775	417.9	36.5	2.3715	30.6705
		36.402						0.19		1.09653	0.160718	6.34599	5.15775	417.9	36.5	2.3715	30.6705
		36.402						0.25		1.09653	0.160718	6.34599	5.15775	417.9	36.5	2.3715	30.6705
		36.402						0.23		1.09653	0.160718	6.34599	5.15775	417.9	36.5	2.3715	30.6705
17	河南安阳	36.03	1	1	0.533333	0.35	1.16	0.12	1.34	1.59607	0.132601	6.47088	4.12249	426.6	36.8	2.98315	35.525
		36.03					0.93	0.18	0.67	1.59607	0.132601	6.47088	4.12249	426.6	36.8	2.98315	35.525
		36.03					0.77	0.16	0.87	1.59607	0.132601	6.47088	4.12249	426.6	36.8	2.98315	35.525
		36.03	2	1	0.666667	0.333333	1.19	0.09	1.46	1.33796	0.147299	13.6418	4.73889	424.6	50.1	3.0131	38.0057
		36.03					0.94	0.12	1.06	1.33796	0.147299	13.6418	4.73889	424.6	50.1	3.0131	38.0057
		36.03					0.58	0.1	0.52	1.33796	0.147299	13.6418	4.73889	424.6	50.1	3.0131	38.0057
		36.03					0.81	0.21		1.33796	0.147299	13.6418	4.73889	424.6	50.1	3.0131	38.0057
		36.03					0.63	0.08		1.33796	0.147299	13.6418	4.73889	424.6	50.1	3.0131	38.0057
		36.03						0.23		1.33796	0.147299	13.6418	4.73889	424.6	50.1	3.0131	38.0057
		36.03	3		0	0	0	0	0	1.681	0.142295	9.4388	5.07954	418.7	44.7	2.7952	40.7758
18	河北保定	38.8662	1	1	0.433333	0.270556	1.13	0.05	1.49	1.74012	0.045779	8.17274	1.48099	399.3	56.1	2.81902	32.4262
		38.8662					1.29	0.07	1.88	1.74012	0.045779	8.17274	1.48099	399.3	56.1	2.81902	32.4262
		38.8662					1.61	0.08	1.75	1.74012	0.045779	8.17274	1.48099	399.3	56.1	2.81902	32.4262
		38.8662					1.43	0.13	1.28	1.74012	0.045779	8.17274	1.48099	399.3	56.1	2.81902	32.4262
		38.8662					1.37	0.04	0.89	1.74012	0.045779	8.17274	1.48099	399.3	56.1	2.81902	32.4262
		38.8662					0.86	0.03	1.17	1.74012	0.045779	8.17274	1.48099	399.3	56.1	2.81902	32.4262
		38.8662	2	1	0.4	0.266667	0.32	0.13		2.30973	0.0519148	18.9443	3.77484	405.2	42.9	4.81862	43.8284
		38.8662					0.29	0.17		2.30973	0.0519148	18.9443	3.77484	405.2	42.9	4.81862	43.8284
		38.8662					0.37	0.31		2.30973	0.0519148	18.9443	3.77484	405.2	42.9	4.81862	43.8284
		38.8662						0.33		2.30973	0.0519148	18.9443	3.77484	405.2	42.9	4.81862	43.8284
		38.8662						0.47		2.30973	0.0519148	18.9443	3.77484	405.2	42.9	4.81862	43.8284
		38.8662						0.25		2.30973	0.0519148	18.9443	3.77484	405.2	42.9	4.81862	43.8284
		38.8662	3	1	0.633333	0.392778	0.51	0.18		0.996467	0.0282773	2.68106	4.40787	401.3	40.7	3.10917	33.8812
		38.8662					0.5	0.24		0.996467	0.0282773	2.68106	4.40787	401.3	40.7	3.10917	33.8812
		38.8662					0.34	0.13		0.996467	0.0282773	2.68106	4.40787	401.3	40.7	3.10917	33.8812
		38.8662					0.43	0.17		0.996467	0.0282773	2.68106	4.40787	401.3	40.7	3.10917	33.8812
		38.8662						0.24		0.996467	0.0282773	2.68106	4.40787	401.3	40.7	3.10917	33.8812
		38.8662						0.23		0.996467	0.0282773	2.68106	4.40787	401.3	40.7	3.10917	33.8812

## Sheet: Data
Latitude（N）	IGT	GR	GS	SH	RL	R/S	LA	PP mg/L	SP mg/g	FAA mg/g	SCmg/g	C mg/g	N mg/g	P mg/g	K mg/g			Longitude(E)	IGT	GR	GS	SH	RL	R/S	LA	PP mg/L	SP mg/g	FAA mg/g	SCmg/g	C mg/g	N mg/g	P mg/g	K mg/g
20.1	2	0.733333	0.19	1.549	1.5809	1.0206	1.401	2.26909	0.169895	10.0635	4.90147	436.3	42.8	3.30771	16.2862			98.36	1	0.766667	0.458333	1.05	0.605294	0.576471	1.0725	1.246	0.164	7.393	3.249	371.157	45.876	2.945	49.177
20.1	2	0.733333	0.19	1.549	1.5809	1.0206	1.401	2.26909	0.169895	10.0635	4.90147	436.3	42.8	3.30771	16.2862			98.36	1	0.766667	0.497222	0.77	0.3325	0.431818	0.97125	1.156	0.155	2.892	2.888	378.455	40.437	1.915	43.613
20.1	2	0.733333	0.19	1.549	1.5809	1.0206	1.401	2.26909	0.169895	10.0635	4.90147	436.3	42.8	3.30771	16.2862			98.36	1	0.8	0.461111	0.8	0.456667	0.570833	0.87	1.763	0.16	3.239	4.56	367.313	38.753	2.387	41.732
22.51	1	0.965517	0.586207	1.594	3.63543	2.2807	1.676	1.43422	0.0391964	4.26376	4.56958	404.2	40.5	2.41502	38.8012			99.18	1	0.5	0.341667	0.815	0.439545	0.53932	1.3675	1.388	0.16	4.508	3.566	372.308	41.688	2.415	44.84
22.51	1	0.931034	0.712644	1.819	4.09043	2.24872	1.6883	0.937664	0.0431797	2.629	5.95633	403.1	48.7	2.39321	43.7979			99.18	1	0.4	0.323333	0.945	0.400556	0.423868	1.235	1.376	0.038	4.222	4.904	360.926	41.792	2.444	46.918
22.51	1	0.928571	0.642857	1.561	1.18529	0.759312	2.171	1.52158	0.0488773	2.65662	4.95099	409.6	42	2.18152	39.7086			99.18	1	0.6	0.394444	0.65	0.285	0.438462	1.48	2.056	0.05	5.084	7.152	388.237	25.715	1.923	38.241
23.42	1	0.866667	0.533333	0.36	0.258	0.716667	1.06	1.17136	0.0451286	2.78629	1.58721	424.2	37.4	3.34798	45.2868			100.46	2	0.633333	0.311111	0.83	0.439	0.528916	0.523333	1.386	0.052	3.093	5.998	387.946	26.164	2.005	38.998
23.42	2	0.777778	0.342593	0.5975	0.367864	0.644398	1.06	1.49019	0.0518192	3.08393	6.53362	431.6	31.85	2.26393	39.5355			100.46	1	0.666667	0.333333	0.326667	0.206667	0.632653	1.52333	1.232	0.125	3.32	3.8	383.724	43.106	1.898	45.244
23.42	1	0.774194	0.430108	0.835	0.477727	0.572128	1.06	1.32166	0.0397126	2.66722	5.14781	434.55	37.15	3.05828	43.9822			100.46	1	0.5	0.294444	0.43	0.24	0.55814	0.523333	1.609	0.162	6.26	3.852	385.755	37.058	3.278	49.059
24.39	1	0.633333	0.356667	0.494167	0.201667	0.5847	1.08329	1.36393	0.048332	3.47688	6.64713	431.2	42.7	2.18732	43.7328			102.13	1	0.666667	0.430556	0.48	0.23	0.479167	0.86	1.697	0.128	3.99	5.571	388.475	38.383	2.482	43.892
24.39	1	0.633333	0.433333	0.373333	0.243333	0.651786	1.20758	0.878522	0.0479335	4.58942	5.15526	401.9	33.3	2.35702	50.8046			102.13	1	0.7	0.390873	0.575	0.268333	0.466667	1.15	1.36	0.046	8.173	1.481	350.498	36.359	2.363	48.123
24.39	1	0.666667	0.35	0.615	0.318333	0.517615	0.959002	1.0126	0.0476579	3.02631	5.60561	391.6	36.8	1.9086	45.1529			102.13	1	0.666667	0.461111	1.042	0.540154	0.518382	1.92667	1.72	0.052	18.944	3.775	375.403	34.476	2.383	42.115
25.28	1	0.4	0.205556	0.41	0.21625	0.527439	0.977202	1.64073	0.0371554	10.6772	5.13979	424.6	39.1	3.19756	48.6383			102.1	1	0.7	0.4	0.861	0.56481	0.655992	1.17	1.8	0.028	2.681	4.408	335.808	30.479	2.494	41.85
25.28	1	0.6	0.516667	0.41	0.27625	0.67378	1.24833	1.58906	0.0307836	7.31135	5.28806	414.3	34.4	2.56905	45.5777			102.1	1	0.633333	0.416667	0.898833	0.23	0.590452	1.24167	3.319	0.072	11.613	6.203	353.746	42.3	1.651	41.04
25.28	1	0.5	0.361111	0.41	0.24625	0.60061	1.11277	1.61489	0.0339695	8.99427	5.21393	419.45	36.75	2.88331	47.108			102.1	2	0.8	0.4	0.936667	0.491667	0.524911	1.31333	2.948	0.061	7.33	7.319	276.265	25.555	1.61	39.393
26.22	1	0.733333	0.611111	0.335	0.261154	0.779564	1.44432	1.06319	0.0176742	3.24503	5.59284	400.9	42.7	2.65044	44.9081			103.03	1	0.931034	0.856322	1.297	4.38462	3.38059	1.398	3.28	0.074	11.543	7.108	388.826	34.489	2.17	44.172
26.22	1	0.733333	0.445556	1.119	0.850905	0.760415	1.311	1.61871	0.0396256	3.29132	6.69172	412	37.1	2.01734	39.2566			103.03	1	0.766667	0.511111	0.745	0.405417	0.544183	1.14	0.846	0.236	6.315	4.864	376.836	33.86	1.893	42.891
26.22	1	0.821429	0.64881	1.255	0.742619	0.591728	1.856	1.67186	0.0420795	3.11607	7.2498	413	36.2	1.87964	42.1886			103.03	1	0.766667	0.555556	0.41	0.2925	0.713415	1.07	1.15	0.041	3.083	6.867	391.779	28.483	2.051	34.461
27.26	1	0.566667	0.344444	0.68	0.375833	0.552696	0.91	1.63434	0.292142	8.40823	4.31611	439.8	39	2.94437	37.724			104.36	1	0.7	0.411111	0.969	0.563762	0.581798	1	1.104	0.172	2.723	8.098	403.089	32.561	2.046	41.752
27.26	1	0.7	0.488889	1.025	3.345	3.26341	1.61	1.39287	0.135528	4.84733	6.77947	372.7	38.9	1.92623	40.2549			104.36	1	0.833333	0.627778	1.194	0.799238	0.669379	1.161	1.716	0.043	3.089	5.708	370.854	32.393	2.472	39.939
27.26	1	0.733333	0.35	1.062	0.612	0.576271	1.132	1.75316	0.0409502	3.81129	6.33195	428.1	35.6	2.10983	37.2874			104.36	2	0.9	0.422222	0.866	0.50219	0.579897	0.886	2.103	0.037	4.892	6.084	372.898	30.899	2.21	36.345
28.11	1	0.466667	0.275	1.1175	0.655278	0.586378	4.7175	0.937991	0.0512188	7.61279	5.70096	422.55	50.75	2.80823	46.6388			105.24	1	0.862069	0.465517	1.236	0.797429	0.645169	0.974	1.522	0.037	3.731	4.031	354.806	34.262	1.654	39.425
28.11	1	0.8	0.5	1.058	0.647333	0.611846	1.53	1.12154	0.0536186	4.37468	5.0896	414.65	43.15	1.89704	45.82			105.24	1	0.75	0.505208	1.316	1.03457	0.786149	1.274	1.531	0.041	2.756	6.477	370.222	25.575	1.676	40.111
28.11	1	0.833333	0.577778	2.005	2.62452	1.30899	2.2858	1.37725	0.0382141	6.40846	6.68588	428.55	39.95	2.16535	27.4195			105.24	1	0.655172	0.551724	1.322	0.89581	0.677617	1.582	1.533	0.048	2.921	6.892	372.046	22.171	1.732	38.393
29.3337	1	0.666667	0.444444	0.783333	0.425333	0.542979	0.645	1.03864	0.264253	6.59284	6.17024	411.7	33.4	1.95652	41.9788			106.12	1	0.4	0.258333	1.237	0.688601	0.53372	2.963	1.814	0.07	2.671	5.564	365.071	31.364	1.467	38.343
29.3337	1	0.433333	0.277778	0.5	0.27375	0.5475	0.45	1.15056	0.375631	7.47452	5.05211	409	28.1	2.05429	32.3143			106.12	1	0.666667	0.35	1.09	0.37125	0.340596	3.97	1.399	0.093	3.075	4.812	368.601	25.923	1.543	48.212
29.3337	1	0.566667	0.511111	0.93	0.36375	0.391129	0.98	1.36747	0.344032	6.90372	4.47118	421.4	27	2.25065	32.9069			106.12	1	0.7	0.413889	1.384	1.00595	0.726844	1.956	1.317	0.087	2.937	4.383	386.798	34.288	1.629	48.534
30.4373	1	0.833333	0.422222	0.615	0.467222	0.759711	1.90351	1.74465	0.0367761	3.14571	6.00393	394.109	27.2838	1.60216	36.9695			107.28	1	0.714286	0.449405	1.325	0.916905	0.692004	1.27333	1.365	0.083	2.799	3.432	396.139	46.447	2.206	44.953
30.4373	1	0.733333	0.588889	0.53	0.39	0.735849	1.84372	2.40059	0.0390711	2.94709	5.79301	397.7	32.1728	1.97483	33.6307			107.28	1	0.678571	0.485119	0.918	0.545143	0.593838	1.4375	1.103	0.075	3.105	6.756	381.341	30.986	1.289	32.833
30.4373	1	0.833333	0.45	0.9375	0.555735	0.592784	1.14625	1.65935	0.049907	3.13349	6.80944	378.1	29.0309	1.79899	38.7924			108.11	1	0.733333	0.313889	0.735	0.445	0.605442	1.05	1.414	0.08	4.112	7.064	380.06	26.461	1.694	34.541
30.4373	2	0.5	0.144762	0.895	0.4384	0.489832	0.8575	1.33862	0.046	2.704	5.58213	435.1	39.4	3.21206	42.6077			108.11	1	0.733333	0.398611	0.7755	0.474591	0.611656	1.211	1.947	0.08	3.918	6.995	393.429	31.288	1.849	40.716
31.3501	1	0.833333	0.444444	0.4	0.339091	0.847727	1.48403	2.36329	0.0492205	8.12022	6.06719	392.9	47.5	2.10774	41.1619			108.11	1	0.733333	0.483333	0.816	0.504182	0.61787	1.372	1.245	0.084	2.647	6.982	361.548	31.941	1.802	42.986
31.3501	1	0.633333	0.438889	0.546667	0.402051	0.73546	1.28749	1.2723	0.0524978	3.65769	3.03587	369.6	26.6	1.97152	41.266			109.31	1	0.724138	0.350575	0.904	0.507231	0.561096	1.03	1.381	0.07	5.158	3.862	390.984	32.627	2.635	45.476
31.3501	1	0.666667	0.383333	0.712	0.413231	0.58038	1.57	1.8848	0.066237	3.50213	5.8533	382.2	40.2	1.87939	25.4965			109.31	1	0.769476	0.363559	1.1045	0.735639	0.649915	1.1725	1.274	0.059	3.801	4.35	366.378	34.855	2.159	41.3
32.5171	1	0.666667	0.461111	0.695	0.3415	0.491367	0.76	1.84013	0.0559851	5.09335	4.98545	381.567	38.1	1.98622	35.9748			109.31	1	0.814815	0.376543	1.305	0.964048	0.738734	1.315	1.126	0.316	10.219	6.598	380.696	33.963	3.003	47.998
32.5171	1	0.666667	0.311111	0.36	0.252857	0.702381	1.08638	0.867731	0.0670957	13.2427	3.70529	441.9	41.5	2.26824	51.0773			110.19	1	0.6	0.361111	1.03125	0.631838	0.612692	1.8075	1.489	0.316	13.269	5.278	326.109	33.944	2.459	48.286
32.5171	1	0.7	0.411111	0.33	0.231786	0.643849	0.995845	1.45298	0.0686606	3.59647	5.61801	431	36.9	1.57584	41.7337			110.19	1	0.3	0.133333	0.82	0.35875	0.4375	1.35	2.227	0.226	10.274	7.062	366.459	29.698	2.739	41.297
32.3432	1	0.92	0.72	1.779	2.83567	1.59397	1.935	1.69255	0.0871121	6.27007	6.12356	398.6	39.5	1.36739	34.7205			110.19	1	0.733333	0.422222	0.505	0.296111	0.586359	0.53	1.324	0.045	4.014	4.486	366.713	41.272	2.895	42.415
32.3432	2	0.566667	0.121429	0.796	0.543619	0.682939	0.654	1.62577	0.0485727	2.67412	5.28615	356.8	31.6	1.22145	36.1374			111.29	1	0.733333	0.377778	1.035	0.615476	0.594663	1.521	1.27	0.04	4.465	4.382	359.582	41.959	2.194	39.911
32.3432	1	0.966667	0.488889	0.906667	0.619524	0.683298	1.26333	0.841381	0.133394	2.48349	6.26527	419.3	31.5	1.58363	43.2238			111.29	1	0.758621	0.537356	1.35	0.982381	0.72769	1.868	1.403	0.055	4.665	6.11	379.33	34.705	1.636	42.376
34.2526	1	0.666667	0.544444	1.16667	0.701282	0.601099	1.14857	1.07464	0.0850698	3.32649	4.92266	416.2	39.2	1.65096	35.6558			111.29	1	0.645161	0.365591	1.3597	0.911748	0.670551	1.816	2.278	0.086	2.743	8.806	383.333	24.431	1.242	32.297
34.2526	1	0.9	0.772222	0.926667	0.545111	0.588249	1.63	1.20404	0.0578706	2.65344	3.91592	424.1	37.8	1.32808	23.1576			112.14	1	0.733333	0.518889	1.4113	1.17401	0.831867	1.345	1.764	0.045	2.57	6.29	382.505	30.593	1.916	37.897
34.2526	1	0.794118	0.608824	1.09143	0.663429	0.607853	1.45571	1.49363	0.163241	2.66743	3.66986	424.6	34.3	1.22626	27.6495			112.14	1	0.6	0.422222	0.994	0.575905	0.579381	1.147	1.237	0.035	2.588	7.793	375.13	30.747	1.816	34.594
35.3082	1	0.433333	0.225	0.373333	0.239333	0.641071	0.98	1.1514	0.0379163	3.34382	7.21586	405.3	38.6	1.34178	33.8179			112.14	1	0.4	0.136706	1.325	0.844231	0.637155	0.785	1.759	0.055	2.634	7.63	380.322	28.59	1.658	34.929
35.3082	1	0.766667	0.461111	0.6575	0.421029	0.640349	0.98	1.00948	0.0139056	2.50853	1.48182	414.2	36.7	2.0389	30.0589			113.16	1	0.666667	0.483333	1	0.497	0.497	1.17	1.344	0.051	4.698	3.939	392.206	32.862	1.959	40.496
35.31	1	0.6	0.343056	0.515417	0.330181	0.64071	0.98	1.08044	0.025911	2.92617	4.34884	409.75	37.65	1.69034	31.9384			113.16	1	0.7	0.461111	1.247	0.226667	0.64268	1.2795	1.503	0.053	2.884	1.565	392.206	32.862	2.089	37.417
36.402	1	0.666667	0.35	0.57	0.434	0.761404	1.16526	1.08044	0.025911	2.92617	4.34884	409.75	37.65	1.69034	31.9384			113.16	1	1	0.580357	1.494	1.17781	0.78836	1.389	1.103	0.057	3.813	6.512	392.206	32.862	1.143	38.782
36.402	2	0.766667	0.366667	0.63	0.381	0.604762	0.925537	1.19524	0.136223	4.97439	5.10983	442.6	42.1	2.74634	35.6847			114.32	1	0.833333	0.422222	0.615	0.467222	0.759711	1.14625	1.745	0.037	3.146	6.004	394.109	27.284	1.602	36.97
36.402	2	0.733333	0.361111	0.776667	0.406061	0.522825	0.735	1.56711	0.159406	5.01005	6.82167	405.6	36.2	1.5852	34.514			114.32	1	0.733333	0.588889	0.53	0.39	0.735849	0.8575	2.401	0.039	2.947	5.793	397.7	32.173	1.975	33.631
36.03	1	0.533333	0.35	0.8715	0.508375	0.6125	1.064	1.09653	0.160718	6.34599	5.15775	417.9	36.5	2.3715	30.6705			114.32	1	0.833333	0.45	0.9375	0.555735	0.592784	1.14625	1.659	0.05	3.133	6.809	378.1	29.031	1.799	38.792
36.03	1	0.666667	0.333333	0.83	0.484167	0.583333	1.01333	1.59607	0.132601	6.47088	4.12249	426.6	36.8	2.98315	35.525			114.32	2	0.5	0.144762	0.895	0.4384	0.489832	0.8575	1.339	0.046	2.704	5.582	435.1	39.4	3.212	42.608
36.03	1	0.666667	0.333333	0.83	0.484167	0.583333	1.01333	1.33796	0.147299	13.6418	4.73889	424.6	50.1	3.0131	38.0057			115.4	1	0.633333	0.45	1.35	0.47625	0.352778	1.24	1.783	0.092	3.16	3.723	408.832	33.648	2.586	38.33
38.8662	1	0.433333	0.270556	1.28167	0.720897	0.562469	1.41	1.74012	0.045779	8.17274	1.48099	399.3	56.1	2.81902	32.4262			115.4	1	0.7	0.544444	1.33657	0.839505	0.628103	1.61571	2.448	0.09	3.99	3.476	411.345	33.203	2.387	39.753
38.8662	1	0.4	0.266667	0.305	0.286111	0.938069	2.35156	2.30973	0.0519148	18.9443	3.77484	405.2	42.9	4.81862	43.8284			115.4	1	0.827586	0.619869	0.58	0.24625	0.424569	0.72	1.857	0.057	3.44	2.797	393.129	36.581	3.3	43.331
38.8662	1	0.633333	0.392778	0.445	0.310455	0.697651	1.74887	0.996467	0.0282773	2.68106	4.40787	401.3	40.7	3.10917	33.8812			115.98	1	0.766667	0.441667	0.858333	0.509103	0.593129	0.651667	1.093	0.034	3.474	6.106	355.852	27.029	2.388	40.637
																		115.98	1	0.566667	0.266667	0.815	0.477857	0.586328	0.667	1.253	0.044	5.664	6.535	389.178	29.828	2.255	38.921
																		115.98	1	0.733333	0.533333	0.475	0.413462	0.870445	0.9055	0.972	0.03	4.032	5.24	392.621	40.302	2.483	39.954
																		117.08	1	0.666667	0.527778	1.078	0.632762	0.586978	1.144	1.233	0.063	2.859	5.893	358.254	34.319	2.704	37.902
																		117.08	1	0.733333	0.561111	1.254	0.832571	0.663933	1.566	1.415	0.05	2.743	5.616	392.349	35.385	1.894	39.263
																		117.08	1	0.758621	0.606322	1.423	1.42871	1.00402	1.406	1.365	0.067	2.81	6.5	380.397	32.452	2.002	36.479
																		118.15	1	0.612903	0.446237	1.29	0.885714	0.6866	1.76	1.522	0.06	3.174	6.306	397.051	33.883	2.398	51.297
																		118.15	1	0.589785	0.389785	1.205	0.790635	0.653816	1.55	1.6	0.08	2.843	6.439	385.891	34.269	1.982	44.317
																		118.15	1	0.566667	0.333333	1.12	0.695556	0.621032	1.34	1.561	0.07	3.0085	6.3725	391.471	34.076	2.19	47.807
																		119.11	1	0.785714	0.580357	0.73	0.15	0.205479	1.03	1.153	0.033	2.891	6.686	385.569	35.102	1.475	45.311
																		119.11	1.5	0.85582	0.515487	1.325	4.495	2.40482	1.6245	1.3105	0.051	6.954	5.674	385.247	32.901	1.9805	37.0255
																		119.11	2	0.925926	0.450617	1.92	8.84	4.60417	2.219	1.537	0.048	3.015	5.934	384.925	30.7	1.633	41.851
																		120.17	1	0.966667	0.705556	0.471	0.813381	1.72692	1.266	1.084	0.054	10.893	5.414	385.569	35.102	2.328	32.2
																		120.17	1	0.666667	0.502778	0.433333	0.364103	0.840237	1.338	1.23	0.046	5.631	5.503	385.461	43.878	3.062	38.113
																		120.17	1	0.7	0.438889	0.545	0.286111	0.524975	1.41	0.937	0.035	11.424	6.038	384.925	30.7	2.156	30.874
																		121.05	1	0.633333	0.433333	0.27	0.232	0.859259	1.04	1.657	0.111	3.096	7.874	378.156	30.537	1.517	32.123
																		121.05	1	0.733333	0.502778	0.326667	0.240667	0.736735	1.04	1.619	0.092	2.98	6.46	383.702	28.803	1.821	38.953
																		121.05	1	0.866667	0.594444	0.585	0.332778	0.568851	1.04	0.985	0.189	3.759	5.646	395.396	38.772	2.259	44.784
																		122.18	1	0.733333	0.466667	0.7625	0.436042	0.571858	0.54	1.888	0.062	4.343	7.036	392.089	28.885	2.046	42.4
																		122.18	1	0.533333	0.483333	1.0334	0.6542	0.633056	1.8475	1.239	0.043	6.818	4.216	382.59	37.71	2.559	37.814
																		122.18	1	0.466667	0.351111	0.89795	0.182	0.602457	1.19375	1.535	0.066	5.313	7.145	378.032	27.868	1.509	41.385
